# Supplementary material for: N′′-(4-Meth­oxy­phen­yl)-N,N,N′-trimethyl-N′-phenyl­guanidine
Source: Acta Crystallogr Sect E Struct Rep Online. 2014 Mar 22;70(Pt 4):o460. doi: 10.1107/S1600536814005819 (PMC3998528; doi:10.1107/S1600536814005819)
Supplement: Supplementary file 1 [file e-70-0o460-sup1.cif]

##############################################################################
#                                                                            #
# This CIF contains the data in a paper accepted for publication in          #
# Acta Crystallographica Section E. It conforms to the requirements of       #
# Notes for Authors for Acta Crystallographica Section E, and has been       #
# peer reviewed under the auspices of the IUCr Commission on Journals.       #
#                                                                            #
# Full details of the Crystallographic Information File format               #
# are given in the paper "The Crystallographic Information File (CIF):       #
# a New Standard Archive File for Crystallography" by S. R. Hall, F. H.      #
# Allen and I. D. Brown [Acta Cryst. (1991), A47, 655-685].                  #
#                                                                            #
# The current version of the core CIF dictionary is obtainable from          #
# ftp://ftp.iucr.org/pub/cif_core.dic.                                       #
#                                                                            #
# Software is freely available for graphical display of the structure(s)     #
# in this CIF. For information consult the CIF software page                 #
# http://www.iucr.org/resources/cif/software.                                #
#                                                                            #
# This file may be used for bona fide research purposes within the           #
# scientific community so long as proper attribution is given to the journal # 
# article from which it was obtained.                                        #
#                                                                            #
##############################################################################
data_I
_database_code_depnum_ccdc_archive 'CCDC 991872'
_audit_creation_method     SHELXL97
_chemical_name_systematic
;\
<i>N</i>''-(4-Methoxyphenyl)-<i>N</i>,<i>N</i>,<i>N</i>'-trimethyl-\
<i>N</i>'-phenylguanidine
;
_chemical_name_common     ?
_chemical_formula_moiety     'C17 H21 N3 O'
_chemical_formula_sum     'C17 H21 N3 O'
_chemical_formula_iupac     'C17 H21 N3 O'
_chemical_formula_weight     283.37
_chemical_melting_point     ?
_symmetry_cell_setting     monoclinic
_symmetry_space_group_name_H-M     'C 2/c'
_symmetry_space_group_name_Hall     '-C 2yc'
loop_
    _symmetry_equiv_pos_as_xyz
    'x, y, z'
    '-x, y, -z+1/2'
    'x+1/2, y+1/2, z'
    '-x+1/2, y+1/2, -z+1/2'
    '-x, -y, -z'
    'x, -y, z-1/2'
    '-x+1/2, -y+1/2, -z'
    'x+1/2, -y+1/2, z-1/2'
_cell_length_a     26.691(4)
_cell_length_b     7.5135(7)
_cell_length_c     19.361(2)
_cell_angle_alpha     90.00
_cell_angle_beta     125.412(8)
_cell_angle_gamma     90.00
_cell_volume     3164.4(7)
_cell_formula_units_Z     8
_cell_measurement_reflns_used     32
_cell_measurement_theta_min     12.5
_cell_measurement_theta_max     17.00
_cell_measurement_temperature     293(2)
_exptl_crystal_description     block
_exptl_crystal_colour     colourless
_exptl_crystal_size_max     0.45
_exptl_crystal_size_mid     0.30
_exptl_crystal_size_min     0.20
_exptl_crystal_density_diffrn     1.190
_exptl_crystal_density_meas     ?
_exptl_crystal_density_method     'not measured'
_exptl_crystal_F_000     1216
_exptl_absorpt_coefficient_mu     0.076
_exptl_absorpt_correction_type     none
_exptl_absorpt_process_details     ?
_exptl_absorpt_correction_T_min     ?
_exptl_absorpt_correction_T_max     ?
_exptl_special_details     ?
_diffrn_ambient_temperature     293(2)
_diffrn_radiation_type     MoK\a
_diffrn_radiation_wavelength     0.71073
_diffrn_radiation_source     'sealed tube'
_diffrn_radiation_monochromator     graphite
_diffrn_measurement_device_type     'Nicolet P3/F'
_diffrn_measurement_method     'Wyckoff-Scan'
_diffrn_detector_area_resol_mean     ?
_diffrn_reflns_number     3817
_diffrn_reflns_av_R_equivalents     0.0000
_diffrn_reflns_av_sigmaI/netI     0.0164
_diffrn_reflns_theta_min     1.87
_diffrn_reflns_theta_max     28.00
_diffrn_reflns_theta_full     28.00
_diffrn_measured_fraction_theta_max     1.000
_diffrn_measured_fraction_theta_full     1.000
_diffrn_reflns_limit_h_min     -35
_diffrn_reflns_limit_h_max     28
_diffrn_reflns_limit_k_min     0
_diffrn_reflns_limit_k_max     9
_diffrn_reflns_limit_l_min     0
_diffrn_reflns_limit_l_max     25
_diffrn_standards_number     3
_diffrn_standards_interval_count     50
_diffrn_standards_interval_time     ?
_diffrn_standards_decay_%     2
_refine_special_details
;
Refinement of <i>F</i>^2^ against ALL reflections. The weighted <i>R</i>-factor
<i>wR</i> and goodness of fit <i>S</i> are based on <i>F</i>^2^, conventional
<i>R</i>-factors <i>R</i> are based on <i>F</i>, with <i>F</i> set to zero for
negative <i>F</i>^2^. The threshold expression of <i>F</i>^2^ >
\s(<i>F</i>^2^) is used only for calculating <i>R</i>-factors(gt) <i>etc</i>.
and is not relevant to the choice of reflections for refinement.
<i>R</i>-factors based on <i>F</i>^2^ are statistically about twice as large
as those based on <i>F</i>, and <i>R</i>-factors based on ALL data will be
even larger.
;
_reflns_number_total     3817
_reflns_number_gt     2770
_reflns_threshold_expression     I>2\s(I)
_refine_ls_structure_factor_coef     Fsqd
_refine_ls_matrix_type     full
_refine_ls_R_factor_all     0.0745
_refine_ls_R_factor_gt     0.0547
_refine_ls_wR_factor_gt     0.1481
_refine_ls_wR_factor_ref     0.1609
_refine_ls_goodness_of_fit_ref     1.036
_refine_ls_restrained_S_all     1.036
_refine_ls_number_reflns     3817
_refine_ls_number_parameters     195
_refine_ls_number_restraints     0
_refine_ls_hydrogen_treatment     constr
_refine_ls_weighting_scheme     calc
_refine_ls_weighting_details
         'calc w=1/[\s^2^(Fo^2^)+(0.0907P)^2^+0.4749P] where P=(Fo^2^+2Fc^2^)/3'
_atom_sites_solution_hydrogens     geom
_atom_sites_solution_primary     direct
_atom_sites_solution_secondary     difmap
_refine_ls_shift/su_max     0.000
_refine_ls_shift/su_mean     0.000
_refine_diff_density_max     0.205
_refine_diff_density_min     -0.158
_refine_ls_extinction_method     'SHELXL97 (Sheldrick, 2008)'
_refine_ls_extinction_coef     0.0126(12)
_refine_ls_extinction_expression
                                    Fc^*^=kFc[1+0.001xFc^2^\l^3^/sin(2\q)]^-1/4^
loop_
    _atom_type_symbol
    _atom_type_description
    _atom_type_scat_dispersion_real
    _atom_type_scat_dispersion_imag
    _atom_type_scat_source
    C C 0.0033 0.0016 'International Tables Vol C Tables 4.2.6.8 and 6.1.1.4'
    H H 0.0000 0.0000 'International Tables Vol C Tables 4.2.6.8 and 6.1.1.4'
    N N 0.0061 0.0033 'International Tables Vol C Tables 4.2.6.8 and 6.1.1.4'
    O O 0.0106 0.0060 'International Tables Vol C Tables 4.2.6.8 and 6.1.1.4'
_computing_data_collection     'XSCANS (Siemens, 1996)'
_computing_cell_refinement     'XSCANS (Siemens, 1996)'
_computing_data_reduction     'SHELXTL (Sheldrick, 2008)'
_computing_structure_solution     'SHELXS97 (Sheldrick, 2008)'
_computing_structure_refinement     'SHELXL97 (Sheldrick, 2008)'
_computing_molecular_graphics     'DIAMOND (Brandenburg & Putz, 2005)'
_computing_publication_material     'SHELXL97 (Sheldrick, 2008)'
loop_
    _atom_site_type_symbol
    _atom_site_label
    _atom_site_fract_x
    _atom_site_fract_y
    _atom_site_fract_z
    _atom_site_U_iso_or_equiv
    _atom_site_adp_type
    _atom_site_calc_flag
    _atom_site_refinement_flags
    _atom_site_occupancy
    _atom_site_symmetry_multiplicity
    _atom_site_disorder_assembly
    _atom_site_disorder_group
    N N1 0.08203(6) 0.45184(19) 0.19928(10) 0.0707(4) Uani d . 1 1 . .
    N N2 0.05887(6) 0.71681(18) 0.12254(7) 0.0580(3) Uani d . 1 1 . .
    N N3 -0.01532(6) 0.56477(18) 0.13348(9) 0.0647(4) Uani d . 1 1 . .
    C C1 0.03887(6) 0.5790(2) 0.15042(9) 0.0569(4) Uani d . 1 1 . .
    C C2 0.07023(9) 0.3255(3) 0.24493(16) 0.0970(7) Uani d . 1 1 . .
    H H2A 0.0506 0.3854 0.2671 0.146 Uiso calc R 1 1 . .
    H H2B 0.1084 0.2751 0.2908 0.146 Uiso calc R 1 1 . .
    H H2C 0.0439 0.2325 0.2071 0.146 Uiso calc R 1 1 . .
    C C3 0.12795(8) 0.4022(3) 0.18495(13) 0.0820(6) Uani d . 1 1 . .
    H H3A 0.1185 0.2864 0.1593 0.123 Uiso calc R 1 1 . .
    H H3B 0.1678 0.3999 0.2381 0.123 Uiso calc R 1 1 . .
    H H3C 0.1279 0.4875 0.1480 0.123 Uiso calc R 1 1 . .
    C C4 0.02692(9) 0.7432(3) 0.03201(10) 0.0774(5) Uani d . 1 1 . .
    H H4A 0.0262 0.8677 0.0204 0.116 Uiso calc R 1 1 . .
    H H4B -0.0145 0.7000 0.0029 0.116 Uiso calc R 1 1 . .
    H H4C 0.0478 0.6793 0.0128 0.116 Uiso calc R 1 1 . .
    C C5 0.11327(6) 0.8100(2) 0.18048(9) 0.0525(3) Uani d . 1 1 . .
    C C6 0.13389(7) 0.8259(2) 0.26485(9) 0.0586(4) Uani d . 1 1 . .
    H H6 0.1117 0.7736 0.2828 0.070 Uiso calc R 1 1 . .
    C C7 0.18709(7) 0.9188(2) 0.32194(10) 0.0663(4) Uani d . 1 1 . .
    H H7 0.2004 0.9275 0.3781 0.080 Uiso calc R 1 1 . .
    C C8 0.22101(8) 0.9991(3) 0.29729(13) 0.0744(5) Uani d . 1 1 . .
    H H8 0.2570 1.0604 0.3363 0.089 Uiso calc R 1 1 . .
    C C9 0.20037(8) 0.9863(3) 0.21424(13) 0.0768(5) Uani d . 1 1 . .
    H H9 0.2225 1.0410 0.1967 0.092 Uiso calc R 1 1 . .
    C C10 0.14755(8) 0.8943(2) 0.15616(11) 0.0674(4) Uani d . 1 1 . .
    H H10 0.1345 0.8879 0.1000 0.081 Uiso calc R 1 1 . .
    C C11 -0.05759(6) 0.7075(2) 0.09794(9) 0.0570(4) Uani d . 1 1 . .
    C C12 -0.11896(7) 0.6672(2) 0.03552(11) 0.0676(4) Uani d . 1 1 . .
    H H12 -0.1300 0.5498 0.0180 0.081 Uiso calc R 1 1 . .
    C C13 -0.16389(7) 0.7981(3) -0.00107(11) 0.0683(4) Uani d . 1 1 . .
    H H13 -0.2044 0.7684 -0.0438 0.082 Uiso calc R 1 1 . .
    C C14 -0.14870(7) 0.9715(2) 0.02570(10) 0.0607(4) Uani d . 1 1 . .
    C C15 -0.08802(7) 1.0149(2) 0.08889(10) 0.0626(4) Uani d . 1 1 . .
    H H15 -0.0774 1.1321 0.1072 0.075 Uiso calc R 1 1 . .
    C C16 -0.04339(7) 0.8840(2) 0.12449(10) 0.0610(4) Uani d . 1 1 . .
    H H16 -0.0030 0.9144 0.1671 0.073 Uiso calc R 1 1 . .
    O O1 -0.19000(6) 1.11075(18) -0.00565(8) 0.0812(4) Uani d . 1 1 . .
    C C17 -0.25343(8) 1.0690(3) -0.06419(12) 0.0898(7) Uani d . 1 1 . .
    H H17A -0.2772 1.1766 -0.0817 0.135 Uiso calc R 1 1 . .
    H H17B -0.2661 0.9915 -0.0376 0.135 Uiso calc R 1 1 . .
    H H17C -0.2597 1.0108 -0.1128 0.135 Uiso calc R 1 1 . .
loop_
    _atom_site_aniso_label
    _atom_site_aniso_U_11
    _atom_site_aniso_U_22
    _atom_site_aniso_U_33
    _atom_site_aniso_U_12
    _atom_site_aniso_U_13
    _atom_site_aniso_U_23
    N1 0.0551(7) 0.0659(8) 0.0859(10) 0.0101(6) 0.0379(7) 0.0117(7)
    N2 0.0533(7) 0.0721(8) 0.0512(6) 0.0078(6) 0.0318(6) 0.0042(6)
    N3 0.0481(6) 0.0664(8) 0.0729(8) 0.0038(6) 0.0312(6) 0.0037(6)
    C1 0.0486(7) 0.0594(8) 0.0585(8) 0.0050(6) 0.0286(6) 0.0002(6)
    C2 0.0641(10) 0.0750(12) 0.1319(18) 0.0057(9) 0.0453(12) 0.0345(12)
    C3 0.0589(9) 0.0856(12) 0.0863(12) 0.0236(9) 0.0333(9) -0.0041(10)
    C4 0.0842(12) 0.0862(12) 0.0534(9) 0.0075(10) 0.0350(9) 0.0023(8)
    C5 0.0502(7) 0.0610(8) 0.0559(7) 0.0110(6) 0.0362(6) 0.0060(6)
    C6 0.0544(7) 0.0747(9) 0.0563(8) 0.0062(7) 0.0376(7) 0.0068(7)
    C7 0.0552(8) 0.0834(11) 0.0590(8) 0.0057(8) 0.0323(7) -0.0003(8)
    C8 0.0514(8) 0.0812(11) 0.0880(12) 0.0003(8) 0.0390(8) -0.0004(9)
    C9 0.0654(10) 0.0875(12) 0.1004(13) 0.0015(9) 0.0611(10) 0.0110(10)
    C10 0.0699(9) 0.0834(11) 0.0705(9) 0.0097(8) 0.0531(8) 0.0099(8)
    C11 0.0455(7) 0.0688(9) 0.0574(8) 0.0028(6) 0.0302(6) 0.0023(7)
    C12 0.0486(8) 0.0723(10) 0.0731(10) -0.0024(7) 0.0302(7) -0.0046(8)
    C13 0.0446(7) 0.0873(12) 0.0633(9) 0.0040(7) 0.0257(7) -0.0003(8)
    C14 0.0530(8) 0.0815(11) 0.0567(8) 0.0136(7) 0.0369(7) 0.0079(7)
    C15 0.0586(8) 0.0691(9) 0.0671(9) 0.0028(7) 0.0405(8) -0.0083(7)
    C16 0.0467(7) 0.0763(10) 0.0577(8) 0.0024(7) 0.0290(6) -0.0083(7)
    O1 0.0646(7) 0.0920(9) 0.0876(8) 0.0245(6) 0.0445(7) 0.0114(7)
    C17 0.0629(10) 0.1322(18) 0.0652(10) 0.0366(11) 0.0318(9) 0.0137(11)
_geom_special_details
;
All e.s.d.'s (except the e.s.d. in the dihedral angle between two l.s. planes)
are estimated using the full covariance matrix. The cell e.s.d.'s are taken
into account individually in the estimation of e.s.d.'s in distances, angles
and torsion angles; correlations between e.s.d.'s in cell parameters are only
used when they are defined by crystal symmetry. An approximate (isotropic)
treatment of cell e.s.d.'s is used for estimating e.s.d.'s involving l.s.
planes.
;
loop_
    _geom_bond_atom_site_label_1
    _geom_bond_atom_site_label_2
    _geom_bond_site_symmetry_2
    _geom_bond_distance
    _geom_bond_publ_flag
    N1 C1 . 1.3682(19) ?
    N1 C2 . 1.450(3) ?
    N1 C3 . 1.453(2) ?
    N2 C5 . 1.4035(19) ?
    N2 C1 . 1.408(2) ?
    N2 C4 . 1.4513(19) ?
    N3 C1 . 1.2889(19) ?
    N3 C11 . 1.4133(19) ?
    C2 H2A . 0.9600 ?
    C2 H2B . 0.9600 ?
    C2 H2C . 0.9600 ?
    C3 H3A . 0.9600 ?
    C3 H3B . 0.9600 ?
    C3 H3C . 0.9600 ?
    C4 H4A . 0.9600 ?
    C4 H4B . 0.9600 ?
    C4 H4C . 0.9600 ?
    C5 C6 . 1.394(2) ?
    C5 C10 . 1.399(2) ?
    C6 C7 . 1.381(2) ?
    C6 H6 . 0.9300 ?
    C7 C8 . 1.383(2) ?
    C7 H7 . 0.9300 ?
    C8 C9 . 1.368(3) ?
    C8 H8 . 0.9300 ?
    C9 C10 . 1.376(3) ?
    C9 H9 . 0.9300 ?
    C10 H10 . 0.9300 ?
    C11 C16 . 1.392(2) ?
    C11 C12 . 1.393(2) ?
    C12 C13 . 1.386(2) ?
    C12 H12 . 0.9300 ?
    C13 C14 . 1.374(3) ?
    C13 H13 . 0.9300 ?
    C14 O1 . 1.3792(19) ?
    C14 C15 . 1.389(2) ?
    C15 C16 . 1.382(2) ?
    C15 H15 . 0.9300 ?
    C16 H16 . 0.9300 ?
    O1 C17 . 1.423(2) ?
    C17 H17A . 0.9600 ?
    C17 H17B . 0.9600 ?
    C17 H17C . 0.9600 ?
loop_
    _geom_angle_atom_site_label_1
    _geom_angle_atom_site_label_2
    _geom_angle_atom_site_label_3
    _geom_angle_site_symmetry_1
    _geom_angle_site_symmetry_3
    _geom_angle
    _geom_angle_publ_flag
    C1 N1 C2 . . 119.01(14) ?
    C1 N1 C3 . . 120.83(15) ?
    C2 N1 C3 . . 116.97(15) ?
    C5 N2 C1 . . 120.47(12) ?
    C5 N2 C4 . . 120.59(13) ?
    C1 N2 C4 . . 118.38(14) ?
    C1 N3 C11 . . 121.50(14) ?
    N3 C1 N1 . . 119.29(15) ?
    N3 C1 N2 . . 125.61(14) ?
    N1 C1 N2 . . 115.10(13) ?
    N1 C2 H2A . . 109.5 ?
    N1 C2 H2B . . 109.5 ?
    H2A C2 H2B . . 109.5 ?
    N1 C2 H2C . . 109.5 ?
    H2A C2 H2C . . 109.5 ?
    H2B C2 H2C . . 109.5 ?
    N1 C3 H3A . . 109.5 ?
    N1 C3 H3B . . 109.5 ?
    H3A C3 H3B . . 109.5 ?
    N1 C3 H3C . . 109.5 ?
    H3A C3 H3C . . 109.5 ?
    H3B C3 H3C . . 109.5 ?
    N2 C4 H4A . . 109.5 ?
    N2 C4 H4B . . 109.5 ?
    H4A C4 H4B . . 109.5 ?
    N2 C4 H4C . . 109.5 ?
    H4A C4 H4C . . 109.5 ?
    H4B C4 H4C . . 109.5 ?
    C6 C5 C10 . . 117.68(15) ?
    C6 C5 N2 . . 120.15(13) ?
    C10 C5 N2 . . 122.15(13) ?
    C7 C6 C5 . . 120.37(14) ?
    C7 C6 H6 . . 119.8 ?
    C5 C6 H6 . . 119.8 ?
    C6 C7 C8 . . 121.31(16) ?
    C6 C7 H7 . . 119.3 ?
    C8 C7 H7 . . 119.3 ?
    C9 C8 C7 . . 118.47(17) ?
    C9 C8 H8 . . 120.8 ?
    C7 C8 H8 . . 120.8 ?
    C8 C9 C10 . . 121.32(15) ?
    C8 C9 H9 . . 119.3 ?
    C10 C9 H9 . . 119.3 ?
    C9 C10 C5 . . 120.83(15) ?
    C9 C10 H10 . . 119.6 ?
    C5 C10 H10 . . 119.6 ?
    C16 C11 C12 . . 117.32(14) ?
    C16 C11 N3 . . 124.97(13) ?
    C12 C11 N3 . . 117.57(15) ?
    C13 C12 C11 . . 121.54(17) ?
    C13 C12 H12 . . 119.2 ?
    C11 C12 H12 . . 119.2 ?
    C14 C13 C12 . . 120.06(15) ?
    C14 C13 H13 . . 120.0 ?
    C12 C13 H13 . . 120.0 ?
    C13 C14 O1 . . 124.56(14) ?
    C13 C14 C15 . . 119.57(15) ?
    O1 C14 C15 . . 115.87(16) ?
    C16 C15 C14 . . 120.01(16) ?
    C16 C15 H15 . . 120.0 ?
    C14 C15 H15 . . 120.0 ?
    C15 C16 C11 . . 121.46(14) ?
    C15 C16 H16 . . 119.3 ?
    C11 C16 H16 . . 119.3 ?
    C14 O1 C17 . . 117.52(16) ?
    O1 C17 H17A . . 109.5 ?
    O1 C17 H17B . . 109.5 ?
    H17A C17 H17B . . 109.5 ?
    O1 C17 H17C . . 109.5 ?
    H17A C17 H17C . . 109.5 ?
    H17B C17 H17C . . 109.5 ?
loop_
    _geom_torsion_atom_site_label_1
    _geom_torsion_atom_site_label_2
    _geom_torsion_atom_site_label_3
    _geom_torsion_atom_site_label_4
    _geom_torsion_site_symmetry_1
    _geom_torsion_site_symmetry_2
    _geom_torsion_site_symmetry_3
    _geom_torsion_site_symmetry_4
    _geom_torsion
    _geom_torsion_publ_flag
    C11 N3 C1 N1 . . . . 167.43(14) ?
    C11 N3 C1 N2 . . . . -12.8(2) ?
    C2 N1 C1 N3 . . . . -12.6(2) ?
    C3 N1 C1 N3 . . . . 146.64(17) ?
    C2 N1 C1 N2 . . . . 167.62(17) ?
    C3 N1 C1 N2 . . . . -33.2(2) ?
    C5 N2 C1 N3 . . . . 128.72(16) ?
    C4 N2 C1 N3 . . . . -59.8(2) ?
    C5 N2 C1 N1 . . . . -51.48(19) ?
    C4 N2 C1 N1 . . . . 120.04(16) ?
    C1 N2 C5 C6 . . . . -27.5(2) ?
    C4 N2 C5 C6 . . . . 161.16(15) ?
    C1 N2 C5 C10 . . . . 154.51(14) ?
    C4 N2 C5 C10 . . . . -16.8(2) ?
    C10 C5 C6 C7 . . . . -1.4(2) ?
    N2 C5 C6 C7 . . . . -179.44(14) ?
    C5 C6 C7 C8 . . . . 0.4(2) ?
    C6 C7 C8 C9 . . . . 0.6(3) ?
    C7 C8 C9 C10 . . . . -0.8(3) ?
    C8 C9 C10 C5 . . . . -0.2(3) ?
    C6 C5 C10 C9 . . . . 1.3(2) ?
    N2 C5 C10 C9 . . . . 179.28(15) ?
    C1 N3 C11 C16 . . . . -44.6(2) ?
    C1 N3 C11 C12 . . . . 139.97(16) ?
    C16 C11 C12 C13 . . . . 2.3(3) ?
    N3 C11 C12 C13 . . . . 178.05(15) ?
    C11 C12 C13 C14 . . . . -1.8(3) ?
    C12 C13 C14 O1 . . . . -179.03(15) ?
    C12 C13 C14 C15 . . . . 0.7(2) ?
    C13 C14 C15 C16 . . . . -0.1(2) ?
    O1 C14 C15 C16 . . . . 179.66(14) ?
    C14 C15 C16 C11 . . . . 0.6(2) ?
    C12 C11 C16 C15 . . . . -1.6(2) ?
    N3 C11 C16 C15 . . . . -177.09(14) ?
    C13 C14 O1 C17 . . . . 5.9(2) ?
    C15 C14 O1 C17 . . . . -173.79(14) ?
loop_
    _geom_hbond_atom_site_label_D
    _geom_hbond_atom_site_label_H
    _geom_hbond_atom_site_label_A
    _geom_hbond_site_symmetry_A
    _geom_hbond_distance_DH
    _geom_hbond_distance_HA
    _geom_hbond_distance_DA
    _geom_hbond_angle_DHA
    _geom_hbond_publ_flag
    C17 H17A O1 7_475 0.96 2.81 3.502(2) 130 y
_iucr_refine_instructions_details
;
TITL S1418RM IN C2/C
CELL  0.71073 26.69050  7.51350 19.36080 90.00000 125.41200 90.00000
ZERR 8  0.00400  0.00070  0.00200  0.00000  0.00800  0.00000
LATT 7
SYMM -X, Y, -Z+ 0.50000
SFAC C H N O
UNIT 136 168 24 8
L.S. 5
BOND $H
CONF
ACTA
FMAP 2
PLAN 20
WGHT    0.090700    0.474900
EXTI    0.012564
FVAR       0.39043
N1    3    0.082034    0.451843    0.199285    11.00000    0.05513    0.06588 =
         0.08594    0.01166    0.03787    0.01008
N2    3    0.058866    0.716814    0.122539    11.00000    0.05332    0.07206 =
         0.05124    0.00420    0.03182    0.00776
N3    3   -0.015325    0.564770    0.133478    11.00000    0.04809    0.06643 =
         0.07289    0.00373    0.03117    0.00378
C1    1    0.038866    0.578994    0.150418    11.00000    0.04856    0.05943 =
         0.05849    0.00017    0.02856    0.00505
C2    1    0.070228    0.325536    0.244934    11.00000    0.06411    0.07500 =
         0.13187    0.03449    0.04530    0.00568
AFIX 137
H2A   2    0.050561    0.385382    0.267052    11.00000   -1.50000
H2B   2    0.108394    0.275120    0.290817    11.00000   -1.50000
H2C   2    0.043915    0.232505    0.207146    11.00000   -1.50000
AFIX   0
C3    1    0.127952    0.402221    0.184946    11.00000    0.05889    0.08556 =
         0.08632   -0.00408    0.03326    0.02364
AFIX 137
H3A   2    0.118512    0.286433    0.159321    11.00000   -1.50000
H3B   2    0.167800    0.399907    0.238070    11.00000   -1.50000
H3C   2    0.127873    0.487547    0.147975    11.00000   -1.50000
AFIX   0
C4    1    0.026915    0.743177    0.032012    11.00000    0.08425    0.08616 =
         0.05343    0.00231    0.03504    0.00748
AFIX 137
H4A   2    0.026245    0.867727    0.020440    11.00000   -1.50000
H4B   2   -0.014464    0.699957    0.002932    11.00000   -1.50000
H4C   2    0.047831    0.679285    0.012781    11.00000   -1.50000
AFIX   0
C5    1    0.113274    0.810029    0.180482    11.00000    0.05021    0.06102 =
         0.05589    0.00600    0.03619    0.01100
C6    1    0.133885    0.825904    0.264852    11.00000    0.05438    0.07475 =
         0.05627    0.00681    0.03762    0.00623
AFIX  43
H6    2    0.111668    0.773640    0.282782    11.00000   -1.20000
AFIX   0
C7    1    0.187094    0.918776    0.321938    11.00000    0.05522    0.08343 =
         0.05896   -0.00035    0.03233    0.00567
AFIX  43
H7    2    0.200390    0.927476    0.378088    11.00000   -1.20000
AFIX   0
C8    1    0.221011    0.999118    0.297287    11.00000    0.05141    0.08123 =
         0.08804   -0.00042    0.03902    0.00028
AFIX  43
H8    2    0.257022    1.060423    0.336269    11.00000   -1.20000
AFIX   0
C9    1    0.200372    0.986340    0.214238    11.00000    0.06542    0.08753 =
         0.10037    0.01099    0.06113    0.00154
AFIX  43
H9    2    0.222484    1.040979    0.196679    11.00000   -1.20000
AFIX   0
C10   1    0.147548    0.894254    0.156162    11.00000    0.06990    0.08339 =
         0.07054    0.00990    0.05308    0.00972
AFIX  43
H10   2    0.134461    0.887916    0.100044    11.00000   -1.20000
AFIX   0
C11   1   -0.057591    0.707548    0.097943    11.00000    0.04554    0.06879 =
         0.05737    0.00227    0.03018    0.00285
C12   1   -0.118955    0.667222    0.035515    11.00000    0.04856    0.07230 =
         0.07314   -0.00458    0.03017   -0.00242
AFIX  43
H12   2   -0.130033    0.549789    0.017973    11.00000   -1.20000
AFIX   0
C13   1   -0.163895    0.798069   -0.001070    11.00000    0.04464    0.08730 =
         0.06331   -0.00030    0.02568    0.00397
AFIX  43
H13   2   -0.204362    0.768408   -0.043767    11.00000   -1.20000
AFIX   0
C14   1   -0.148695    0.971543    0.025703    11.00000    0.05302    0.08148 =
         0.05665    0.00790    0.03690    0.01364
C15   1   -0.088021    1.014924    0.088889    11.00000    0.05864    0.06913 =
         0.06710   -0.00828    0.04050    0.00285
AFIX  43
H15   2   -0.077423    1.132097    0.107247    11.00000   -1.20000
AFIX   0
C16   1   -0.043390    0.883967    0.124488    11.00000    0.04669    0.07631 =
         0.05770   -0.00834    0.02896    0.00238
AFIX  43
H16   2   -0.002982    0.914357    0.167113    11.00000   -1.20000
AFIX   0
O1    4   -0.190001    1.110748   -0.005648    11.00000    0.06464    0.09195 =
         0.08764    0.01142    0.04453    0.02448
C17   1   -0.253430    1.069010   -0.064194    11.00000    0.06290    0.13218 =
         0.06516    0.01371    0.03179    0.03661
AFIX 137
H17A  2   -0.277198    1.176596   -0.081668    11.00000   -1.50000
H17B  2   -0.266131    0.991480   -0.037601    11.00000   -1.50000
H17C  2   -0.259748    1.010798   -0.112805    11.00000   -1.50000
HKLF 4
REM  S1418RM IN C2/C
REM R1 =  0.0547 for   2770 Fo > 4sig(Fo)  and  0.0745 for all   3817 data
REM    195 parameters refined using      0 restraints
END
WGHT      0.0907      0.4749
REM Highest difference peak  0.205,  deepest hole -0.158,  1-sigma level  0.042
Q1    1  -0.0491  0.8046  0.0937  11.00000  0.05    0.21
Q2    1  -0.1548  0.9022 -0.0083  11.00000  0.05    0.20
Q3    1  -0.0503  0.7854  0.1266  11.00000  0.05    0.16
Q4    1   0.0760  0.5529  0.2018  11.00000  0.05    0.16
Q5    1   0.0609  0.3064  0.1889  11.00000  0.05    0.16
Q6    1   0.0595  0.4805  0.1514  11.00000  0.05    0.15
Q7    1  -0.0250  0.4385  0.1288  11.00000  0.05    0.15
Q8    1  -0.1547  0.8757  0.0366  11.00000  0.05    0.15
Q9    1  -0.1265  0.5044 -0.0073  11.00000  0.05    0.14
Q10   1   0.1206  0.5986  0.2409  11.00000  0.05    0.13
;
data_global
_journal_date_recd_electronic     2014-03-11
_journal_date_accepted     2014-03-14
_journal_name_full     'Acta Crystallographica, Section E'
_journal_year     2014
_journal_volume     70
_journal_issue      4
_journal_page_first     o460
_journal_page_last     o460
_journal_paper_category     QO
_journal_paper_doi     10.1107/S1600536814005819
_journal_coeditor_code     KP2467
_publ_contact_author_name     'Prof. Dr. Willi Kantlehner'
_publ_contact_author_address
;
Fakult\"at Chemie/Organische Chemie
Hochschule Aalen
Beethovenstrasse 1
D-73430 Aalen
Germany
;
_publ_contact_author_email     willi.kantlehner@htw-aalen.de
_publ_contact_author_fax     '49 7361 5762250'
_publ_contact_author_phone     '49 7361 5762152'
_publ_section_title
;\
<i>N</i>''-(4-Methoxyphenyl)-<i>N</i>,<i>N</i>,<i>N</i>'-trimethyl-<i>N</i>'-\
phenylguanidine
;
loop_
    _publ_author_name
    _publ_author_address
    'Tiritiris, Ioannis'
;
Fakult\"at Chemie/Organische Chemie
Hochschule Aalen
Beethovenstrasse 1
D-73430 Aalen
Germany
;
    'Frey, Wolfgang'
;
Institut f\"ur Organische Chemie
Universit\"at Stuttgart
Pfaffenwaldring 55
70569 Stuttgart
Germany
;
    'Kantlehner, Willi'
;
Fakult\"at Chemie/Organische Chemie
Hochschule Aalen
Beethovenstrasse 1
D-73430 Aalen
Germany
;
