# Supplementary material for: N′′-(4-Meth­oxy­phen­yl)-N,N,N′-trimethyl-N′-phenyl­guanidine
Source: Acta Crystallogr Sect E Struct Rep Online. 2014 Mar 22;70(Pt 4):o460. doi: 10.1107/S1600536814005819 (PMC3998528; doi:10.1107/S1600536814005819)
Supplement: Supplementary file 2 [file e-70-0o460-Isup2.hkl]

# 
# h,k,l, Fc-squared, Fo-squared, sigma(Fo-squared) and status flag 
# 
data_I
_shelx_title ' S1418RM IN C2/C' 
_shelx_refln_list_code          4 
_shelx_F_calc_maximum      369.98 
_exptl_crystal_F_000      1216.00 
_reflns_d_resolution_high  0.7570 
 
loop_ 
 _symmetry_equiv_pos_as_xyz 
 'x, y, z' 
 '-x, y, -z+1/2' 
 'x+1/2, y+1/2, z' 
 '-x+1/2, y+1/2, -z+1/2' 
 '-x, -y, -z' 
 'x, -y, z-1/2' 
 '-x+1/2, -y+1/2, -z' 
 'x+1/2, -y+1/2, z-1/2' 
 
_cell_length_a    26.6905 
_cell_length_b     7.5135 
_cell_length_c    19.3608 
_cell_angle_alpha  90.000 
_cell_angle_beta  125.412 
_cell_angle_gamma  90.000 
 
_shelx_F_squared_multiplier     1.000 
 
loop_ 
 _refln_index_h 
 _refln_index_k 
 _refln_index_l 
 _refln_F_squared_calc 
 _refln_F_squared_meas 
 _refln_F_squared_sigma 
 _refln_observed_status 
   2   0   0     5451.42     6343.31     15.93 o 
   4   0   0     5618.00     6287.66     21.79 o 
   6   0   0      122.42      112.47      3.42 o 
   8   0   0     1240.10     1364.76     14.32 o 
  10   0   0     1925.69     2049.01     19.74 o 
  12   0   0     2212.01     2439.59     24.05 o 
  14   0   0       17.47       32.61      3.21 o 
  16   0   0      894.46      951.12     18.18 o 
  18   0   0      296.47      255.56      8.21 o 
  20   0   0        0.16        4.40      3.61 o 
  22   0   0        6.53        7.35      3.94 o 
  24   0   0        2.48        4.00      4.20 o 
  26   0   0       26.30       26.18      3.74 o 
  28   0   0       32.86       41.79      4.33 o 
   1   1   0      197.98      170.93      3.23 o 
   3   1   0    56921.65    51332.41     79.28 o 
   5   1   0    13651.58    13230.06     39.23 o 
   7   1   0      638.67      716.53     10.16 o 
   9   1   0      205.85      262.41      6.04 o 
  11   1   0      177.44      230.12      6.70 o 
  13   1   0      190.39      199.30      8.01 o 
  15   1   0       27.05       31.82      4.00 o 
  17   1   0      619.60      693.28     16.64 o 
  19   1   0      190.99      224.45      7.35 o 
  21   1   0      424.96      422.83     11.10 o 
  23   1   0        4.80       11.09      4.00 o 
  25   1   0       15.85       17.84      3.41 o 
  27   1   0       77.95       80.77      4.79 o 
   0   2   0     5272.99     5189.90     18.59 o 
   2   2   0    17183.72    17089.74     40.36 o 
   4   2   0     4121.24     3422.23     21.15 o 
   6   2   0        3.99        5.90      1.71 o 
   8   2   0      293.03      333.88      8.35 o 
  10   2   0     2357.83     2688.42     24.48 o 
  12   2   0      718.15      798.30     15.01 o 
  14   2   0      382.88      439.20     10.25 o 
  16   2   0      984.97      882.90     18.64 o 
  18   2   0     1839.80     1823.06     28.01 o 
  20   2   0       66.49       57.15      4.53 o 
  22   2   0      263.03      236.89      8.40 o 
  24   2   0       19.80       17.71      4.46 o 
  26   2   0       42.68       48.68      4.20 o 
  28   2   0        1.98        0.66      3.67 o 
   1   3   0      452.65      438.34      7.70 o 
   3   3   0      177.19      149.97      4.20 o 
   5   3   0       67.88       87.29      3.41 o 
   7   3   0     5109.58     4519.03     31.20 o 
   9   3   0        5.57        7.22      2.89 o 
  11   3   0      195.72      163.44      5.91 o 
  13   3   0       98.31       97.40      4.79 o 
  15   3   0      475.46      493.96     11.90 o 
  17   3   0        1.94        6.10      3.35 o 
  19   3   0      160.92      184.51      7.35 o 
  21   3   0       35.83       44.02      4.66 o 
  23   3   0       18.20       23.22      4.40 o 
  25   3   0       22.41       16.66      3.61 o 
  27   3   0        0.29        0.00      3.74 o 
   0   4   0      127.56      122.31      4.40 o 
   2   4   0       19.65       24.54      2.23 o 
   4   4   0      420.80      400.47      7.10 o 
   6   4   0     1337.28     1141.04     17.38 o 
   8   4   0       97.43      104.75      4.66 o 
  10   4   0       94.99       69.90      4.13 o 
  12   4   0      232.03      204.81      7.29 o 
  14   4   0      406.47      412.70     11.63 o 
  16   4   0      542.29      498.77     13.34 o 
  18   4   0       51.15       49.73      4.46 o 
  20   4   0        0.66        5.31      3.80 o 
  22   4   0       24.56       25.46      4.46 o 
  24   4   0       24.23       19.81      3.74 o 
  26   4   0       40.54       50.72      4.59 o 
   1   5   0       14.46       10.17      2.62 o 
   3   5   0      353.55      280.26      8.35 o 
   5   5   0       79.55       73.17      4.07 o 
   7   5   0      629.36      573.57     14.80 o 
   9   5   0     1304.47     1254.77     21.90 o 
  11   5   0        6.63       15.02      3.61 o 
  13   5   0       32.15       24.87      4.00 o 
  15   5   0      151.34      146.76      7.15 o 
  17   5   0      134.00      131.72      6.10 o 
  19   5   0        0.14        0.00      3.80 o 
  21   5   0       84.00       95.54      4.92 o 
  23   5   0       65.56       75.85      4.99 o 
   0   6   0       20.76       24.21      3.28 o 
   2   6   0      207.05      186.60      7.29 o 
   4   6   0      744.65      764.25     18.29 o 
   6   6   0      394.47      317.54      9.07 o 
   8   6   0       69.88       59.91      4.53 o 
  10   6   0       68.91       73.10      4.99 o 
  12   6   0        1.54        0.26      3.61 o 
  14   6   0      127.02      132.90      6.17 o 
  16   6   0        1.83        0.00      4.13 o 
  18   6   0       72.24       83.53      4.72 o 
  20   6   0       20.63       22.90      3.67 o 
  22   6   0        1.06        2.89      3.61 o 
   1   7   0      531.23      515.75     13.54 o 
   3   7   0      212.51      204.63      7.42 o 
   5   7   0       14.68        5.64      3.81 o 
   7   7   0       92.39      100.99      5.58 o 
   9   7   0       25.89       13.78      4.13 o 
  11   7   0      106.68       96.40      6.04 o 
  13   7   0       18.70       20.80      4.46 o 
  15   7   0       18.56       21.91      3.48 o 
  17   7   0        8.31        5.84      3.61 o 
  19   7   0        4.79        0.00      3.54 o 
   0   8   0       75.18       74.67      5.38 o 
   2   8   0       54.06       52.69      5.05 o 
   4   8   0       14.32       17.25      4.40 o 
   6   8   0        1.14        5.77      4.00 o 
   8   8   0       11.16        6.17      4.26 o 
  10   8   0        2.70        2.23      3.35 o 
  12   8   0        3.12        7.35      3.54 o 
  14   8   0        0.06        1.77      3.41 o 
  16   8   0       18.09       14.96      4.00 o 
   1   9   0       31.27       36.54      4.20 o 
   3   9   0        0.72        2.82      3.54 o 
   5   9   0        3.92        5.38      3.54 o 
   7   9   0        7.87        5.51      3.61 o 
   9   9   0        4.14        0.00      3.80 o 
  11   9   0       10.49       18.11      4.07 o 
 -29   1   1       19.74       21.65      4.00 o 
 -27   1   1       41.55       34.64      3.81 o 
 -25   1   1        9.93       21.32      4.33 o 
 -23   1   1       71.61       64.70      4.99 o 
 -21   1   1      148.34      165.53      7.15 o 
 -19   1   1      847.37      830.17     18.89 o 
 -17   1   1        6.05        3.74      3.02 o 
 -15   1   1       24.94       29.06      3.67 o 
 -13   1   1     2337.38     2516.76     24.99 o 
 -11   1   1     2781.92     2999.73     24.91 o 
  -9   1   1        7.77        6.43      1.71 o 
  -7   1   1      890.32      995.73     11.32 o 
  -5   1   1     2419.71     2255.48     14.69 o 
  -3   1   1      412.47      385.18      5.22 o 
  -1   1   1    15043.70    12498.75     29.15 o 
   1   1   1    11457.05    11398.81     25.76 o 
   3   1   1     1626.20     1722.46     12.41 o 
   5   1   1     7155.77     7001.62     29.56 o 
   7   1   1     2350.06     2360.12     19.12 o 
   9   1   1      210.23      204.24      5.85 o 
  11   1   1      675.05      809.04     14.36 o 
  13   1   1      522.81      549.14     13.35 o 
  15   1   1        0.02        0.00      2.95 o 
  17   1   1      473.49      477.43     12.09 o 
  19   1   1       20.68       21.85      4.13 o 
  21   1   1       55.06       52.29      4.86 o 
  23   1   1        2.17        5.90      4.07 o 
  25   1   1      109.21      107.75      5.38 o 
  27   1   1       33.36       43.69      4.33 o 
 -28   2   1        0.63        0.00      3.61 o 
 -26   2   1       35.91       40.55      3.87 o 
 -24   2   1       17.39       19.16      4.53 o 
 -22   2   1        1.54        0.52      3.67 o 
 -20   2   1       84.22       81.17      5.25 o 
 -18   2   1     1829.93     1813.93     27.22 o 
 -16   2   1        6.94        3.41      3.02 o 
 -14   2   1      793.70      899.40     16.73 o 
 -12   2   1     1655.40     2000.66     22.44 o 
 -10   2   1      399.07      456.96     10.33 o 
  -8   2   1     2427.39     2665.52     21.64 o 
  -6   2   1     2126.30     1934.89     16.77 o 
  -4   2   1     8781.90     7401.58     30.88 o 
  -2   2   1    12250.34     9965.25     34.47 o 
   0   2   1    24045.52    23583.91     46.38 o 
   2   2   1      208.54      220.51      5.72 o 
   4   2   1    14731.34    12187.62     43.09 o 
   6   2   1     2039.28     1966.65     18.19 o 
   8   2   1      477.46      531.46     10.92 o 
  10   2   1       20.83       27.03      2.76 o 
  12   2   1      345.04      340.14      8.94 o 
  14   2   1       10.52       11.09      3.08 o 
  16   2   1     1074.85     1158.01     21.74 o 
  18   2   1       55.33       67.58      4.99 o 
  20   2   1        0.11        1.77      3.74 o 
  22   2   1       52.03       44.94      4.72 o 
  24   2   1        5.07        7.61      3.15 o 
  26   2   1        9.68        6.69      3.80 o 
 -27   3   1       52.52       58.52      4.53 o 
 -25   3   1        0.07        1.51      3.28 o 
 -23   3   1        6.24        6.56      4.07 o 
 -21   3   1       72.86       81.96      4.99 o 
 -19   3   1      208.22      222.69      7.35 o 
 -17   3   1      133.60      172.69      6.43 o 
 -15   3   1       15.76       14.56      3.41 o 
 -13   3   1      352.24      344.32      9.33 o 
 -11   3   1      606.29      592.75     13.23 o 
  -9   3   1      174.53      232.60      6.70 o 
  -7   3   1     1491.75     1334.35     16.76 o 
  -5   3   1    10719.58     9697.19     35.03 o 
  -3   3   1     3789.95     3187.52     23.22 o 
  -1   3   1      777.27      762.10      9.64 o 
   1   3   1     1509.89     1291.15     14.67 o 
   3   3   1     1446.81     1277.18     15.18 o 
   5   3   1     4550.33     4076.74     28.58 o 
   7   3   1      365.63      359.69      9.93 o 
   9   3   1      750.48      714.17     14.10 o 
  11   3   1      313.01      294.86      8.67 o 
  13   3   1      135.95      119.46      5.38 o 
  15   3   1      565.93      559.53     13.08 o 
  17   3   1      154.53      153.86      6.50 o 
  19   3   1       66.36       59.91      5.12 o 
  21   3   1       95.20       94.82      5.91 o 
  23   3   1       31.26       31.10      3.54 o 
  25   3   1        5.28        8.53      3.61 o 
 -26   4   1       29.01       35.23      4.26 o 
 -24   4   1       27.21       31.88      3.74 o 
 -22   4   1       18.63       23.88      4.40 o 
 -20   4   1       17.14       22.76      4.00 o 
 -18   4   1       34.47       35.49      4.40 o 
 -16   4   1      158.58      144.15      6.43 o 
 -14   4   1      111.22       94.44      5.58 o 
 -12   4   1       52.24       42.06      3.94 o 
 -10   4   1       63.52       86.82      4.59 o 
  -8   4   1     1653.49     1524.26     20.71 o 
  -6   4   1      298.04      301.93     11.17 o 
  -4   4   1       27.69       32.15      2.76 o 
  -2   4   1      745.72      738.87     11.27 o 
   0   4   1       16.32       17.52      2.10 o 
   2   4   1      575.29      507.89     11.39 o 
   4   4   1      104.42      104.17      4.14 o 
   6   4   1       28.22       22.37      2.62 o 
   8   4   1      845.15      818.64     16.27 o 
  10   4   1      358.63      351.99      7.49 o 
  12   4   1      147.18      149.33      6.10 o 
  14   4   1      423.94      401.34     11.50 o 
  16   4   1      472.17      410.70     12.62 o 
  18   4   1        6.42        0.00      3.74 o 
  20   4   1       78.22       78.67      5.31 o 
  22   4   1        9.70       12.53      3.41 o 
  24   4   1       16.85       19.22      3.87 o 
 -25   5   1       13.34       21.32      4.07 o 
 -23   5   1        0.22        0.00      3.35 o 
 -21   5   1        1.55        0.00      4.20 o 
 -19   5   1       45.24       48.62      4.66 o 
 -17   5   1       67.52       58.73      5.38 o 
 -15   5   1      121.60      155.61      7.22 o 
 -13   5   1       17.88       18.70      3.87 o 
 -11   5   1        2.50        7.61      3.67 o 
  -9   5   1      257.28      246.47      7.82 o 
  -7   5   1       20.65       22.11      3.28 o 
  -5   5   1       57.79       49.61      3.74 o 
  -3   5   1      126.05      132.33      4.86 o 
  -1   5   1       75.71       64.12      3.61 o 
   1   5   1        8.06        9.45      2.62 o 
   3   5   1      588.17      465.09     10.39 o 
   5   5   1     2132.65     2002.13     25.57 o 
   7   5   1      187.57      149.04      3.94 o 
   9   5   1        0.16        0.07      3.28 o 
  11   5   1       98.33       81.64      5.05 o 
  13   5   1       51.30       41.99      4.13 o 
  15   5   1       75.48       70.34      5.45 o 
  17   5   1        0.89        0.39      3.87 o 
  19   5   1        6.48        5.44      4.13 o 
  21   5   1       14.87       16.86      3.67 o 
  23   5   1      141.82      159.21      7.09 o 
 -22   6   1        0.13        3.28      3.54 o 
 -20   6   1        8.66        9.18      3.48 o 
 -18   6   1       10.21       16.73      4.40 o 
 -16   6   1        8.44        8.86      4.26 o 
 -14   6   1        5.35       14.96      3.94 o 
 -12   6   1        5.11        6.43      3.74 o 
 -10   6   1      116.40       96.15      5.38 o 
  -8   6   1      159.31      163.84      6.56 o 
  -6   6   1      114.75       94.90      4.99 o 
  -4   6   1     1203.77     1070.96     21.03 o 
  -2   6   1       16.06       15.09      3.35 o 
   0   6   1       29.57       26.64      3.28 o 
   2   6   1      368.99      349.00      9.20 o 
   4   6   1      144.95      128.32      6.17 o 
   6   6   1       35.03       32.87      3.94 o 
   8   6   1       44.26       33.79      3.87 o 
  10   6   1      286.07      253.74      8.08 o 
  12   6   1       94.12       80.71      5.45 o 
  14   6   1        2.93        1.97      3.94 o 
  16   6   1        0.31        4.79      3.94 o 
  18   6   1       17.51       26.24      3.61 o 
  20   6   1        0.69        4.53      3.48 o 
  22   6   1       10.64       13.71      4.07 o 
 -21   7   1        0.23        0.00      3.67 o 
 -19   7   1        0.44        3.54      3.54 o 
 -17   7   1       62.78       74.14      4.72 o 
 -15   7   1       47.12       44.61      5.12 o 
 -13   7   1       80.09       69.88      5.84 o 
 -11   7   1       41.12       44.02      4.59 o 
  -9   7   1      267.77      231.71      8.21 o 
  -7   7   1      376.32      364.76     10.51 o 
  -5   7   1       39.33       31.76      4.20 o 
  -3   7   1       27.60       27.36      4.07 o 
  -1   7   1       20.77       27.69      4.20 o 
   1   7   1      194.44      196.28      7.35 o 
   3   7   1      112.39      115.24      5.84 o 
   5   7   1       24.74       28.28      4.00 o 
   7   7   1       30.22       37.72      4.20 o 
   9   7   1       49.11       47.11      4.79 o 
  11   7   1       13.24       22.11      4.13 o 
  13   7   1       61.00       55.97      5.31 o 
  15   7   1        0.66        7.22      3.35 o 
  17   7   1        3.47        6.69      3.67 o 
  19   7   1        0.87       10.50      3.67 o 
 -16   8   1       10.80       14.70      4.07 o 
 -14   8   1        7.43        7.87      3.54 o 
 -12   8   1       15.84       13.12      3.54 o 
 -10   8   1        5.08        8.00      3.35 o 
  -8   8   1       20.29       19.81      4.66 o 
  -6   8   1       40.37       42.51      4.99 o 
  -4   8   1        7.12       11.09      4.40 o 
  -2   8   1       11.25       20.73      4.13 o 
   0   8   1       23.52       15.68      4.20 o 
   2   8   1       63.44       66.99      5.18 o 
   4   8   1       63.49       53.48      5.12 o 
   6   8   1        4.97        2.16      4.13 o 
   8   8   1       35.55       32.21      4.79 o 
  10   8   1       11.06       10.82      3.48 o 
  12   8   1        8.51       14.17      3.80 o 
  14   8   1        9.36       11.61      3.80 o 
  16   8   1        4.75        3.41      3.94 o 
 -11   9   1        0.10        6.63      3.87 o 
  -9   9   1        1.54        2.43      3.74 o 
  -7   9   1        0.88        5.77      3.54 o 
  -5   9   1        1.15        2.62      3.54 o 
  -3   9   1        1.03        6.30      3.54 o 
  -1   9   1       34.97       41.99      4.26 o 
   1   9   1       25.41       25.52      4.07 o 
   3   9   1        0.01        0.00      3.41 o 
   5   9   1        3.34        1.64      3.48 o 
   7   9   1        3.16        5.18      3.67 o 
   9   9   1        6.77       13.19      3.94 o 
  11   9   1        2.45        0.00      3.94 o 
 -30   0   2        0.26        0.00      3.67 o 
 -28   0   2      115.08      118.71      5.25 o 
 -26   0   2       26.24       27.49      4.40 o 
 -24   0   2      341.93      342.63     10.51 o 
 -22   0   2      522.22      517.77     13.47 o 
 -20   0   2      346.50      380.21     11.23 o 
 -18   0   2       53.09       60.17      4.20 o 
 -16   0   2       33.55       47.17      3.54 o 
 -14   0   2     7822.17     7789.23     44.33 o 
 -12   0   2      228.73      228.96      6.24 o 
 -10   0   2     1695.66     1922.73     17.75 o 
  -8   0   2     1034.45     1044.30     11.60 o 
  -6   0   2      310.35      296.75      5.40 o 
  -4   0   2     6862.08     6867.15     24.13 o 
  -2   0   2      547.97      645.73      5.13 o 
   0   0   2     1149.65      975.60      6.88 o 
   2   0   2     3501.04     3568.53     13.64 o 
   4   0   2     1119.82     1157.59     11.36 o 
   6   0   2    17089.28    17034.30     59.10 o 
   8   0   2      151.52      204.63      4.86 o 
  10   0   2      781.76      864.22     14.30 o 
  12   0   2     1881.28     2254.41     25.04 o 
  14   0   2      236.57      221.97      7.09 o 
  16   0   2       32.24       37.59      4.13 o 
  18   0   2      120.79      129.75      5.64 o 
  20   0   2      160.33      131.14      6.24 o 
  22   0   2        5.08        6.69      4.07 o 
  24   0   2       88.20       83.79      4.59 o 
  26   0   2        7.62       11.15      3.67 o 
 -29   1   2       12.35       14.17      3.67 o 
 -27   1   2       11.89       14.89      3.48 o 
 -25   1   2       11.76       15.94      4.13 o 
 -23   1   2        5.85        8.33      4.07 o 
 -21   1   2     1743.92     1683.03     27.47 o 
 -19   1   2       72.11       85.50      4.99 o 
 -17   1   2        0.60        1.05      2.89 o 
 -15   1   2       15.49       11.61      2.76 o 
 -13   1   2     2009.66     2263.06     23.03 o 
 -11   1   2     3032.91     3578.76     26.18 o 
  -9   1   2      439.03      474.60      8.82 o 
  -7   1   2      191.06      176.23      4.14 o 
  -5   1   2    12668.68    12635.04     35.68 o 
  -3   1   2     7695.55     7393.10     23.82 o 
  -1   1   2      973.90      804.43      7.28 o 
   1   1   2    10452.78     8757.44     27.76 o 
   3   1   2    11374.25    10122.00     34.28 o 
   5   1   2      324.13      334.97      7.24 o 
   7   1   2      566.67      600.08     10.47 o 
   9   1   2     7849.26     9326.03     37.06 o 
  11   1   2      589.06      571.28     12.83 o 
  13   1   2        9.02       11.55      2.82 o 
  15   1   2       11.16       16.01      3.41 o 
  17   1   2      862.22      851.61     19.61 o 
  19   1   2      416.28      380.84     10.51 o 
  21   1   2      427.70      429.56     11.69 o 
  23   1   2        0.34        0.00      4.33 o 
  25   1   2       16.60       22.90      3.81 o 
 -28   2   2       10.71        9.91      3.48 o 
 -26   2   2       12.29       13.97      3.35 o 
 -24   2   2      114.37      121.60      6.30 o 
 -22   2   2       57.22       50.92      4.99 o 
 -20   2   2       20.03       21.72      4.13 o 
 -18   2   2      366.58      377.44     10.97 o 
 -16   2   2      292.12      320.10      9.26 o 
 -14   2   2      456.87      500.91     12.49 o 
 -12   2   2       10.36       14.76      2.49 o 
 -10   2   2     1702.18     1945.77     19.77 o 
  -8   2   2     3784.04     3694.20     24.85 o 
  -6   2   2     4710.85     4147.53     24.27 o 
  -4   2   2     7879.72     7225.63     30.37 o 
  -2   2   2      731.59      620.33      8.60 o 
   0   2   2     5027.90     5013.09     20.79 o 
   2   2   2      937.15      918.24     11.19 o 
   4   2   2     1959.59     1773.85     16.67 o 
   6   2   2        3.45        3.87      1.84 o 
   8   2   2      701.77      834.54     13.90 o 
  10   2   2       62.81       58.47      3.35 o 
  12   2   2      281.88      257.04      7.16 o 
  14   2   2      431.64      348.06     10.32 o 
  16   2   2      130.51      140.52      6.69 o 
  18   2   2        0.12        3.02      3.61 o 
  20   2   2      225.12      204.30      8.01 o 
  22   2   2       46.39       45.93      4.86 o 
  24   2   2        7.03        5.97      3.41 o 
  26   2   2        2.96        8.59      3.61 o 
 -27   3   2        0.02        0.00      3.41 o 
 -25   3   2        9.01       17.45      3.35 o 
 -23   3   2       17.93        9.97      4.20 o 
 -21   3   2      101.44      106.77      5.45 o 
 -19   3   2       18.61       23.22      3.81 o 
 -17   3   2        0.67        1.51      3.41 o 
 -15   3   2       57.08       61.42      4.20 o 
 -13   3   2       85.02       59.59      3.81 o 
 -11   3   2      317.45      297.09      7.89 o 
  -9   3   2     1464.96     1610.47     19.26 o 
  -7   3   2    12272.08    11014.56     48.20 o 
  -5   3   2     4425.69     3898.86     26.53 o 
  -3   3   2      551.83      531.31      9.82 o 
  -1   3   2        1.13        0.00      1.64 o 
   1   3   2     4075.52     3260.62     23.85 o 
   3   3   2     1366.44     1350.43     14.37 o 
   5   3   2     9147.05     7971.18     41.78 o 
   7   3   2      249.91      239.72      5.32 o 
   9   3   2       13.78       13.06      2.82 o 
  11   3   2      188.35      136.57      5.32 o 
  13   3   2       17.28       27.62      3.48 o 
  15   3   2      168.23      184.00      6.76 o 
  17   3   2       84.31       84.19      5.25 o 
  19   3   2        1.36        0.79      3.61 o 
  21   3   2        1.81        2.56      4.07 o 
  23   3   2        0.74        0.59      3.28 o 
  25   3   2        8.24       15.61      3.80 o 
 -26   4   2        5.45       11.22      3.61 o 
 -24   4   2        3.84        7.35      3.15 o 
 -22   4   2        3.29        7.35      3.87 o 
 -20   4   2        4.51        4.40      3.87 o 
 -18   4   2        2.96        5.97      3.80 o 
 -16   4   2      170.42      150.06      6.56 o 
 -14   4   2       51.36       42.91      4.26 o 
 -12   4   2      551.24      524.08     11.44 o 
 -10   4   2     2351.93     2241.35     25.88 o 
  -8   4   2      776.74      852.74     15.55 o 
  -6   4   2     1959.10     1746.39     20.89 o 
  -4   4   2       12.75       21.26      2.36 o 
  -2   4   2      936.33      794.69     13.72 o 
   0   4   2       20.50       15.88      2.10 o 
   2   4   2     2020.19     1682.73     20.24 o 
   4   4   2     1073.33      988.39     16.36 o 
   6   4   2      152.05      177.85      5.91 o 
   8   4   2       78.55       77.17      4.07 o 
  10   4   2      423.28      410.69     10.65 o 
  12   4   2       27.55       26.96      3.81 o 
  14   4   2      230.93      205.24      7.22 o 
  16   4   2        2.16        6.82      3.67 o 
  18   4   2       14.24        7.94      3.94 o 
  20   4   2       13.66       16.20      4.40 o 
  22   4   2        0.58        0.00      3.28 o 
  24   4   2        1.32        6.89      3.80 o 
 -25   5   2        9.09       10.43      3.87 o 
 -23   5   2       37.44       37.99      3.94 o 
 -21   5   2       10.64       18.96      4.46 o 
 -19   5   2       14.67       14.50      4.26 o 
 -17   5   2      201.37      191.36      7.68 o 
 -15   5   2     1497.03     1477.32     26.71 o 
 -13   5   2      414.43      398.64     11.63 o 
 -11   5   2     1066.15     1171.19     21.68 o 
  -9   5   2      730.80      691.59     16.32 o 
  -7   5   2      441.41      437.06     10.52 o 
  -5   5   2       44.46       34.58      3.48 o 
  -3   5   2      284.75      258.36      8.15 o 
  -1   5   2      149.22      135.43      4.86 o 
   1   5   2      257.72      211.49      6.50 o 
   3   5   2        3.55        2.10      2.89 o 
   5   5   2      188.89      154.03      5.71 o 
   7   5   2        6.29        0.00      3.02 o 
   9   5   2      629.19      579.72     13.09 o 
  11   5   2        3.99        6.56      3.54 o 
  13   5   2      677.86      582.62     14.66 o 
  15   5   2      149.69      136.39      6.37 o 
  17   5   2        1.60        7.81      3.94 o 
  19   5   2        8.92       10.04      3.28 o 
  21   5   2       16.18       11.81      3.67 o 
  23   5   2        8.17       12.40      4.07 o 
 -24   6   2        0.45        3.21      3.67 o 
 -22   6   2       82.37       87.66      4.92 o 
 -20   6   2       29.01       26.44      3.61 o 
 -18   6   2       59.51       62.99      5.31 o 
 -16   6   2        2.63        3.80      3.80 o 
 -14   6   2       44.23       59.84      4.59 o 
 -12   6   2      391.75      355.07     10.12 o 
 -10   6   2       52.28       49.34      4.33 o 
  -8   6   2       25.64       25.06      3.81 o 
  -6   6   2       69.62       59.52      4.59 o 
  -4   6   2      557.88      550.06     12.76 o 
  -2   6   2       60.69       51.44      4.13 o 
   0   6   2       59.11       47.31      4.13 o 
   2   6   2      375.88      426.53     11.76 o 
   4   6   2        6.77        6.49      3.54 o 
   6   6   2        7.30        7.22      3.28 o 
   8   6   2       12.95       16.40      3.61 o 
  10   6   2        0.55        1.84      3.80 o 
  12   6   2       49.16       37.07      4.46 o 
  14   6   2        6.47        4.72      4.13 o 
  16   6   2        0.11        0.00      4.07 o 
  18   6   2        5.00        3.48      3.48 o 
  20   6   2       15.56       23.35      3.87 o 
 -21   7   2        1.18       14.10      3.67 o 
 -19   7   2       19.07       20.99      3.81 o 
 -17   7   2       17.97       12.33      3.54 o 
 -15   7   2       34.44       29.85      4.79 o 
 -13   7   2       61.95       59.64      5.12 o 
 -11   7   2       11.87       13.65      4.20 o 
  -9   7   2       20.91       35.95      4.59 o 
  -7   7   2       63.06       67.91      5.18 o 
  -5   7   2       31.40       23.23      4.00 o 
  -3   7   2       21.97       33.85      4.07 o 
  -1   7   2        1.11        2.43      3.80 o 
   1   7   2        1.04        0.00      3.74 o 
   3   7   2        8.65        7.09      3.74 o 
   5   7   2        8.31       10.56      3.87 o 
   7   7   2       23.18       21.32      4.13 o 
   9   7   2        0.00        0.00      3.94 o 
  11   7   2       30.47       21.58      4.46 o 
  13   7   2        8.89       10.37      3.41 o 
  15   7   2       13.98       12.14      3.61 o 
  17   7   2        1.07        0.00      3.67 o 
 -18   8   2        0.03        5.77      3.80 o 
 -16   8   2       43.83       52.36      4.33 o 
 -14   8   2        0.35        4.79      3.41 o 
 -12   8   2        5.01        8.46      3.41 o 
 -10   8   2        4.65        0.00      4.20 o 
  -8   8   2        5.80        1.31      4.33 o 
  -6   8   2        3.06        4.13      4.20 o 
  -4   8   2       85.00       88.59      5.97 o 
  -2   8   2        9.27       16.73      4.20 o 
   0   8   2       42.85       48.62      4.59 o 
   2   8   2       95.83       99.87      6.10 o 
   4   8   2        6.10        0.00      4.20 o 
   6   8   2        0.79        2.10      4.13 o 
   8   8   2       22.05       16.47      3.54 o 
  10   8   2        0.33        8.40      3.41 o 
  12   8   2        0.35        3.21      3.54 o 
  14   8   2        0.63        2.03      3.61 o 
 -13   9   2       25.43       29.78      4.40 o 
 -11   9   2       14.88       24.93      4.07 o 
  -9   9   2        0.09        0.00      3.61 o 
  -7   9   2       29.84       36.54      4.13 o 
  -5   9   2       16.88       22.63      3.87 o 
  -3   9   2       35.93       54.98      4.33 o 
  -1   9   2        2.72        7.87      3.54 o 
   1   9   2        0.38        0.00      3.41 o 
   3   9   2        3.42        0.00      3.54 o 
   5   9   2        1.39        3.67      3.54 o 
   7   9   2       18.13       23.03      4.07 o 
   9   9   2       13.06       17.58      4.26 o 
 -29   1   3       17.07       15.61      3.61 o 
 -27   1   3        0.07        1.38      3.15 o 
 -25   1   3       28.69       13.97      4.46 o 
 -23   1   3      506.12      482.89     13.67 o 
 -21   1   3      144.29      178.73      7.29 o 
 -19   1   3      743.48      815.32     17.90 o 
 -17   1   3      427.02      441.45     10.25 o 
 -15   1   3      150.73      149.69      5.45 o 
 -13   1   3      340.73      367.93      7.89 o 
 -11   1   3     4998.24     5258.42     31.25 o 
  -9   1   3     3515.08     3589.86     23.12 o 
  -7   1   3    16866.25    18716.33     49.38 o 
  -5   1   3     7092.87     7442.09     26.92 o 
  -3   1   3    19864.48    20883.62     45.33 o 
  -1   1   3    27721.95    23935.18     50.68 o 
   1   1   3    16415.88    15045.47     41.32 o 
   3   1   3     2014.93     1983.57     15.92 o 
   5   1   3     1646.51     1800.35     17.02 o 
   7   1   3       37.56       34.25      2.43 o 
   9   1   3     3102.74     3777.77     30.04 o 
  11   1   3       19.18       12.60      2.76 o 
  13   1   3       42.41       46.13      3.54 o 
  15   1   3       63.34       50.59      4.27 o 
  17   1   3     1176.68     1131.35     23.06 o 
  19   1   3        7.89        6.43      4.00 o 
  21   1   3      159.94      147.61      7.22 o 
  23   1   3       10.65       12.86      3.41 o 
  25   1   3        0.51        0.00      3.54 o 
 -30   2   3        1.63        0.98      3.54 o 
 -28   2   3        0.26        0.00      3.21 o 
 -26   2   3       50.38       42.45      5.18 o 
 -24   2   3        4.69        2.43      3.87 o 
 -22   2   3        4.72        2.16      3.67 o 
 -20   2   3     2217.03     2266.00     31.09 o 
 -18   2   3        4.00        4.85      3.35 o 
 -16   2   3       42.53       54.39      3.81 o 
 -14   2   3      740.77      761.83     14.69 o 
 -12   2   3     1180.46     1327.83     17.57 o 
 -10   2   3        4.93        1.57      1.77 o 
  -8   2   3      462.75      546.89      9.81 o 
  -6   2   3     9552.01     9378.59     37.04 o 
  -4   2   3     6782.25     5783.43     22.59 o 
  -2   2   3     3283.34     2695.58     18.30 o 
   0   2   3     9458.19     9343.69     27.21 o 
   2   2   3     6139.34     5018.93     27.54 o 
   4   2   3     1357.80     1142.15     14.25 o 
   6   2   3     8169.91     7647.14     39.82 o 
   8   2   3       24.64       22.77      2.76 o 
  10   2   3      389.55      389.38      9.20 o 
  12   2   3      875.09      916.75     17.91 o 
  14   2   3     2228.35     2204.57     29.32 o 
  16   2   3      791.70      793.93     19.54 o 
  18   2   3       26.70       30.51      4.20 o 
  20   2   3       21.64       15.61      4.40 o 
  22   2   3        3.05        3.94      3.08 o 
  24   2   3        9.20        7.09      3.54 o 
 -29   3   3        0.26        0.00      3.54 o 
 -27   3   3        0.96        0.00      3.41 o 
 -25   3   3        0.19        2.89      4.07 o 
 -23   3   3        8.78       10.17      4.00 o 
 -21   3   3        1.66        5.84      3.80 o 
 -19   3   3      411.14      441.86     12.22 o 
 -17   3   3     1977.03     1931.35     27.31 o 
 -15   3   3      240.92      250.21      7.29 o 
 -13   3   3      342.89      332.12      7.82 o 
 -11   3   3      327.43      376.58      8.48 o 
  -9   3   3     6485.68     6392.49     37.90 o 
  -7   3   3      900.85      910.97     13.73 o 
  -5   3   3       77.45      103.25      3.87 o 
  -3   3   3      266.70      210.60      5.52 o 
  -1   3   3     2264.90     2208.76     19.61 o 
   1   3   3     4549.48     4527.15     24.97 o 
   3   3   3      174.88      166.03      4.40 o 
   5   3   3       15.33       18.96      2.49 o 
   7   3   3     1057.63      875.82     15.64 o 
   9   3   3      419.48      502.34     13.15 o 
  11   3   3       85.21      113.73      5.25 o 
  13   3   3       40.05       40.81      4.33 o 
  15   3   3      290.95      283.57      9.00 o 
  17   3   3       71.16       73.16      5.25 o 
  19   3   3       32.60       28.21      4.53 o 
  21   3   3        1.27        0.52      3.08 o 
  23   3   3       49.85       52.23      4.07 o 
 -28   4   3        0.78        0.00      3.74 o 
 -26   4   3        0.18        3.54      3.41 o 
 -24   4   3       16.93       14.63      4.46 o 
 -22   4   3       17.16       26.70      4.26 o 
 -20   4   3       40.46       43.24      4.40 o 
 -18   4   3      521.39      463.57     12.75 o 
 -16   4   3     2852.78     2754.54     33.57 o 
 -14   4   3      375.38      361.78     10.25 o 
 -12   4   3     1487.67     1289.64     20.74 o 
 -10   4   3      902.01      931.49     16.93 o 
  -8   4   3        3.25        0.00      2.56 o 
  -6   4   3     2772.95     2596.22     25.25 o 
  -4   4   3       12.17        4.00      2.23 o 
  -2   4   3       11.55       13.19      2.23 o 
   0   4   3     1613.19     1481.85     18.67 o 
   2   4   3       52.73       34.78      3.02 o 
   4   4   3     1140.56     1107.14     17.75 o 
   6   4   3       15.38       21.45      2.95 o 
   8   4   3        0.10        6.36      2.89 o 
  10   4   3     1016.02      956.48     19.76 o 
  12   4   3       19.49       24.08      3.74 o 
  14   4   3       34.71       38.12      4.20 o 
  16   4   3        3.62        0.00      3.67 o 
  18   4   3        0.01        0.00      3.87 o 
  20   4   3        5.56       12.07      3.28 o 
  22   4   3       35.06       46.06      4.20 o 
 -25   5   3       57.19       64.30      4.59 o 
 -23   5   3        8.08       15.02      3.41 o 
 -21   5   3        0.10        0.00      4.00 o 
 -19   5   3       81.12       73.30      5.71 o 
 -17   5   3      411.04      413.42     11.10 o 
 -15   5   3       38.90       27.49      4.26 o 
 -13   5   3       30.95       31.36      4.07 o 
 -11   5   3      361.14      374.95     10.91 o 
  -9   5   3        6.75        4.99      3.15 o 
  -7   5   3      762.26      700.23     15.73 o 
  -5   5   3        0.09        4.99      2.62 o 
  -3   5   3        2.16        3.67      2.69 o 
  -1   5   3      107.50      114.47      4.79 o 
   1   5   3      291.78      288.64      8.61 o 
   3   5   3      315.26      253.12      7.42 o 
   5   5   3       79.89       67.20      4.13 o 
   7   5   3        2.08        7.22      3.08 o 
   9   5   3       16.41       12.27      3.67 o 
  11   5   3       49.53       55.57      4.72 o 
  13   5   3       96.74       86.49      5.58 o 
  15   5   3       55.54       47.37      4.66 o 
  17   5   3       22.76       23.29      4.59 o 
  19   5   3       18.39       11.55      3.54 o 
  21   5   3        0.01        0.00      3.74 o 
 -24   6   3        3.51       16.79      3.74 o 
 -22   6   3        0.35        0.46      3.48 o 
 -20   6   3        0.74        2.30      3.21 o 
 -18   6   3        3.77        0.39      4.00 o 
 -16   6   3       21.47       22.44      4.20 o 
 -14   6   3       23.05       11.94      4.20 o 
 -12   6   3      184.77      162.01      6.96 o 
 -10   6   3       26.02       15.88      3.94 o 
  -8   6   3      284.81      260.13      8.47 o 
  -6   6   3      349.64      316.51      8.93 o 
  -4   6   3        3.20       12.99      3.35 o 
  -2   6   3        4.94        0.00      3.15 o 
   0   6   3      879.02      782.30     17.91 o 
   2   6   3     1329.03     1211.16     22.75 o 
   4   6   3        2.73        0.52      3.08 o 
   6   6   3        6.09        3.08      3.21 o 
   8   6   3       98.50       97.71      5.25 o 
  10   6   3       64.57       50.46      4.66 o 
  12   6   3       16.78       24.54      4.26 o 
  14   6   3       73.70       68.24      5.64 o 
  16   6   3        4.97        0.00      3.28 o 
  18   6   3        0.35        0.00      3.41 o 
  20   6   3        1.42        0.00      3.74 o 
 -21   7   3        4.55       11.68      3.74 o 
 -19   7   3       16.27       15.48      3.74 o 
 -17   7   3        3.15        0.00      3.41 o 
 -15   7   3       84.47       69.56      5.58 o 
 -13   7   3       37.44       43.30      4.79 o 
 -11   7   3      300.55      311.65     10.57 o 
  -9   7   3        0.15        3.41      4.07 o 
  -7   7   3        4.09        6.43      3.74 o 
  -5   7   3      122.69      122.79      5.78 o 
  -3   7   3       11.84        5.90      3.81 o 
  -1   7   3       80.31       75.79      5.38 o 
   1   7   3      154.32      135.74      6.83 o 
   3   7   3        2.32        0.00      3.67 o 
   5   7   3       19.45       12.20      3.74 o 
   7   7   3       27.78       25.46      4.13 o 
   9   7   3       27.08       33.26      4.40 o 
  11   7   3       14.57       14.89      4.40 o 
  13   7   3       16.28       25.00      3.67 o 
  15   7   3       78.06       88.58      4.99 o 
  17   7   3        1.34        0.00      3.54 o 
 -18   8   3        2.89        8.27      3.74 o 
 -16   8   3        6.73        5.31      3.74 o 
 -14   8   3        4.36        0.00      3.41 o 
 -12   8   3        1.37        5.64      3.41 o 
 -10   8   3       89.75       88.45      6.30 o 
  -8   8   3        8.86       18.70      4.59 o 
  -6   8   3      161.07      182.86      8.07 o 
  -4   8   3       32.37       41.46      4.85 o 
  -2   8   3        6.29        8.79      4.20 o 
   0   8   3        5.30        5.97      3.87 o 
   2   8   3        1.18        4.66      4.00 o 
   4   8   3        4.92       13.78      4.20 o 
   6   8   3       35.19       35.30      4.85 o 
   8   8   3        3.49        4.59      3.35 o 
  10   8   3        0.91        0.00      3.54 o 
  12   8   3        4.90        1.77      3.74 o 
  14   8   3        1.44        1.12      3.74 o 
 -13   9   3        9.77       12.92      4.13 o 
 -11   9   3        1.66        0.00      3.61 o 
  -9   9   3        0.08       10.23      3.74 o 
  -7   9   3       11.16       10.17      3.80 o 
  -5   9   3        6.71        9.25      3.74 o 
  -3   9   3       34.77       37.86      4.26 o 
  -1   9   3        5.33        0.59      3.61 o 
   1   9   3        3.66        3.67      3.54 o 
   3   9   3        2.69        0.00      3.48 o 
   5   9   3        2.35        2.69      3.67 o 
   7   9   3        8.77       12.46      3.94 o 
   9   9   3        9.06        7.41      4.13 o 
 -30   0   4       12.41       10.23      3.61 o 
 -28   0   4        1.88        0.00      3.08 o 
 -26   0   4       45.64       60.49      5.05 o 
 -24   0   4      469.09      514.55     14.06 o 
 -22   0   4      136.12      189.16      6.89 o 
 -20   0   4      441.05      463.20     11.50 o 
 -18   0   4      234.55      316.14      7.81 o 
 -16   0   4        0.84        3.80      2.62 o 
 -14   0   4      801.71      888.29     14.50 o 
 -12   0   4     2876.87     3359.73     25.16 o 
 -10   0   4     3515.56     3891.96     24.38 o 
  -8   0   4     2685.39     3299.29     19.89 o 
  -6   0   4    42396.56    49775.93     81.26 o 
  -4   0   4    45861.35    54034.12     81.25 o 
  -2   0   4   136884.45   147791.31    163.01 o 
   0   0   4     1411.16     1329.21     11.41 o 
   2   0   4       62.74       90.72      3.02 o 
   4   0   4       36.63       56.17      2.69 o 
   6   0   4      346.00      318.92      5.66 o 
   8   0   4      207.08      177.73      5.19 o 
  10   0   4      966.64     1033.93     17.34 o 
  12   0   4       54.24       77.76      4.07 o 
  14   0   4        1.60        2.69      3.35 o 
  16   0   4        1.33        0.00      3.48 o 
  18   0   4      180.60      156.49      7.02 o 
  20   0   4      131.04      126.53      6.43 o 
  22   0   4       80.40      105.90      4.92 o 
  24   0   4       25.28       15.94      3.74 o 
 -31   1   4        0.19        4.26      3.61 o 
 -29   1   4        1.88        8.13      3.35 o 
 -27   1   4       22.90       26.18      4.59 o 
 -25   1   4       10.40       15.22      4.20 o 
 -23   1   4      308.72      312.80      9.79 o 
 -21   1   4      586.00      570.58     13.61 o 
 -19   1   4      193.77      207.27      7.16 o 
 -17   1   4      205.15      193.98      6.44 o 
 -15   1   4      410.61      400.67      8.81 o 
 -13   1   4      376.01      398.22      9.86 o 
 -11   1   4      250.02      311.00      8.08 o 
  -9   1   4     1269.29     1275.02     13.80 o 
  -7   1   4       24.10       23.49      1.77 o 
  -5   1   4    42329.54    48848.36     82.83 o 
  -3   1   4     3236.10     2991.54     17.14 o 
  -1   1   4    11761.09    11109.87     35.28 o 
   1   1   4     2485.14     2060.84     15.94 o 
   3   1   4        3.28        0.39      1.57 o 
   5   1   4     1470.20     1482.76     16.57 o 
   7   1   4     1453.13     1394.68     17.54 o 
   9   1   4        3.95        3.67      2.56 o 
  11   1   4       28.79       32.35      3.21 o 
  13   1   4       14.29       21.78      3.35 o 
  15   1   4      475.45      445.65     12.36 o 
  17   1   4       93.18      104.21      5.64 o 
  19   1   4        5.56       11.94      3.94 o 
  21   1   4      121.31      121.67      6.63 o 
  23   1   4        6.87        7.02      3.54 o 
  25   1   4       26.70       23.62      4.13 o 
 -30   2   4       33.55       36.74      4.13 o 
 -28   2   4       37.12       42.78      3.81 o 
 -26   2   4      158.46      164.41      6.96 o 
 -24   2   4       65.30       66.14      5.38 o 
 -22   2   4        5.57       16.47      3.87 o 
 -20   2   4     3135.08     3135.69     35.46 o 
 -18   2   4     1091.79     1078.24     19.77 o 
 -16   2   4      346.37      328.81      9.00 o 
 -14   2   4        0.15        0.00      2.43 o 
 -12   2   4      438.28      522.86     11.25 o 
 -10   2   4        0.55        0.79      1.84 o 
  -8   2   4     5822.14     5636.84     30.58 o 
  -6   2   4     2304.23     2237.40     18.00 o 
  -4   2   4      719.85      620.42      9.44 o 
  -2   2   4     9101.15     8097.52     34.07 o 
   0   2   4     1562.78     1505.01     14.76 o 
   2   2   4        2.47       10.10      1.71 o 
   4   2   4      163.81      146.19      4.40 o 
   6   2   4     1107.20     1226.51     16.77 o 
   8   2   4      609.89      686.48     14.02 o 
  10   2   4      225.97      217.96      6.90 o 
  12   2   4      210.46      212.61      7.29 o 
  14   2   4      995.21      954.28     20.74 o 
  16   2   4      678.19      645.36     14.86 o 
  18   2   4        0.08        4.33      3.94 o 
  20   2   4       13.95        1.64      4.26 o 
  22   2   4        1.96        5.18      3.41 o 
  24   2   4       66.49       66.27      4.86 o 
 -29   3   4       45.98       47.76      4.20 o 
 -27   3   4       93.17      104.53      5.45 o 
 -25   3   4        0.60        0.00      4.07 o 
 -23   3   4       81.03       88.13      5.45 o 
 -21   3   4      193.75      193.85      7.29 o 
 -19   3   4      152.59      142.04      6.50 o 
 -17   3   4      649.18      671.36     16.45 o 
 -15   3   4       93.76       92.41      4.79 o 
 -13   3   4      130.82      107.39      4.53 o 
 -11   3   4      618.93      699.57     13.63 o 
  -9   3   4     1102.95     1001.06     15.19 o 
  -7   3   4       97.21      102.99      5.71 o 
  -5   3   4     1534.44     1459.91     16.71 o 
  -3   3   4       30.17       23.16      2.17 o 
  -1   3   4        1.58        4.20      1.84 o 
   1   3   4      150.82      121.02      4.20 o 
   3   3   4     1104.69      992.31     15.19 o 
   5   3   4       74.88       64.25      2.89 o 
   7   3   4      235.19      224.95      6.50 o 
   9   3   4      352.59      325.18      9.40 o 
  11   3   4      100.32      114.46      5.51 o 
  13   3   4       78.20       54.33      4.46 o 
  15   3   4       16.78       14.17      3.61 o 
  17   3   4        1.24        0.00      3.80 o 
  19   3   4        6.06        2.23      4.07 o 
  21   3   4        0.30        2.49      3.28 o 
  23   3   4        9.98       12.99      3.80 o 
 -28   4   4       42.32       63.31      4.66 o 
 -26   4   4        1.71        8.00      3.35 o 
 -24   4   4       59.42       55.57      5.05 o 
 -22   4   4      122.01      117.28      6.04 o 
 -20   4   4      268.20      258.78      9.06 o 
 -18   4   4        1.94        0.00      3.94 o 
 -16   4   4     1512.26     1485.88     24.75 o 
 -14   4   4        6.56       19.35      3.48 o 
 -12   4   4      428.11      395.44     10.25 o 
 -10   4   4      393.69      444.14      9.79 o 
  -8   4   4     1391.69     1348.97     19.16 o 
  -6   4   4      265.97      270.21      7.56 o 
  -4   4   4      152.54      136.11      3.68 o 
  -2   4   4       18.32       21.58      2.89 o 
   0   4   4       78.12       96.41      4.00 o 
   2   4   4       67.46       55.71      3.48 o 
   4   4   4      127.94      121.83      4.27 o 
   6   4   4      577.25      495.16     10.92 o 
   8   4   4        8.32       10.23      3.35 o 
  10   4   4     1161.27     1102.05     21.75 o 
  12   4   4       22.16       39.30      3.94 o 
  14   4   4        2.42        2.89      3.80 o 
  16   4   4      118.19      122.92      6.37 o 
  18   4   4        8.44       14.56      4.20 o 
  20   4   4        5.20        0.00      3.41 o 
  22   4   4       52.24       52.62      4.59 o 
 -27   5   4       37.51       43.50      4.53 o 
 -25   5   4       16.14       18.24      3.74 o 
 -23   5   4       45.66       62.26      3.94 o 
 -21   5   4       11.60        5.84      4.13 o 
 -19   5   4      646.04      599.32     15.45 o 
 -17   5   4       32.24       17.06      4.53 o 
 -15   5   4      357.84      357.22      9.85 o 
 -13   5   4        3.33        5.64      3.54 o 
 -11   5   4     2205.27     2187.64     28.54 o 
  -9   5   4      365.69      366.18     10.18 o 
  -7   5   4       49.84       43.70      3.74 o 
  -5   5   4       55.78       34.06      3.41 o 
  -3   5   4      623.44      532.00     13.68 o 
  -1   5   4       16.73       17.12      3.02 o 
   1   5   4      524.67      424.53     10.26 o 
   3   5   4       40.73       31.76      3.48 o 
   5   5   4       35.51       30.51      3.41 o 
   7   5   4        2.16        0.00      3.08 o 
   9   5   4      383.18      347.46      9.79 o 
  11   5   4       96.79       83.08      5.51 o 
  13   5   4      174.80      163.57      7.55 o 
  15   5   4       37.76       43.04      4.66 o 
  17   5   4       58.25       55.31      4.20 o 
  19   5   4        3.15        1.57      3.41 o 
  21   5   4        0.57        0.20      3.80 o 
 -24   6   4       23.47       27.88      3.94 o 
 -22   6   4       23.42       28.54      3.87 o 
 -20   6   4       24.01       28.28      4.79 o 
 -18   6   4        7.37        5.18      4.00 o 
 -16   6   4       13.64       16.86      4.20 o 
 -14   6   4      127.79      120.89      6.04 o 
 -12   6   4      786.88      726.71     15.72 o 
 -10   6   4       63.06       46.59      4.59 o 
  -8   6   4      119.40      114.85      5.45 o 
  -6   6   4       50.07       50.65      4.46 o 
  -4   6   4        0.46        0.00      3.15 o 
  -2   6   4        0.02        4.72      3.28 o 
   0   6   4      822.35      789.31     18.43 o 
   2   6   4      230.17      214.84      8.21 o 
   4   6   4       17.65       15.22      3.48 o 
   6   6   4        8.53       15.68      3.48 o 
   8   6   4        3.75        0.13      3.67 o 
  10   6   4      107.11       87.74      5.97 o 
  12   6   4       50.67       50.00      4.99 o 
  14   6   4        3.11        3.08      4.13 o 
  16   6   4        2.70        3.61      3.41 o 
  18   6   4        9.85       11.68      3.74 o 
 -23   7   4        0.04        0.79      3.74 o 
 -21   7   4       11.00       14.83      3.67 o 
 -19   7   4       18.91       21.32      3.74 o 
 -17   7   4      120.66      134.33      5.64 o 
 -15   7   4        8.18       13.65      4.46 o 
 -13   7   4        1.73        5.58      4.20 o 
 -11   7   4      121.83      111.11      6.37 o 
  -9   7   4      206.96      215.45      7.88 o 
  -7   7   4        8.27        8.07      3.80 o 
  -5   7   4        8.38        8.00      3.74 o 
  -3   7   4      301.59      292.37      9.46 o 
  -1   7   4      524.80      510.59     13.93 o 
   1   7   4      120.55       85.71      5.45 o 
   3   7   4       34.68       25.32      4.13 o 
   5   7   4       37.82       33.00      4.40 o 
   7   7   4       55.06       43.96      4.59 o 
   9   7   4        7.62        2.69      4.13 o 
  11   7   4        5.66       10.76      3.41 o 
  13   7   4        0.48        6.36      3.48 o 
  15   7   4        0.17        0.00      3.54 o 
 -18   8   4        0.67        0.00      3.74 o 
 -16   8   4        9.75       10.63      3.61 o 
 -14   8   4        6.67        2.69      3.35 o 
 -12   8   4       15.00       12.07      3.67 o 
 -10   8   4       60.73       75.91      5.58 o 
  -8   8   4        5.36        4.40      4.33 o 
  -6   8   4       44.34       51.24      5.05 o 
  -4   8   4      238.57      267.00      9.32 o 
  -2   8   4       29.29       25.26      4.46 o 
   0   8   4        1.27        4.92      3.80 o 
   2   8   4        8.35        5.18      4.07 o 
   4   8   4       10.93       11.22      4.26 o 
   6   8   4        6.10        5.58      3.35 o 
   8   8   4        2.11        4.33      3.54 o 
  10   8   4        0.68        0.00      3.54 o 
  12   8   4        0.14        2.95      3.80 o 
 -13   9   4        3.86        0.00      3.74 o 
 -11   9   4        4.38        9.45      3.80 o 
  -9   9   4        0.91        0.00      3.67 o 
  -7   9   4       32.42       49.93      4.40 o 
  -5   9   4        0.94        2.69      3.74 o 
  -3   9   4       29.36       42.58      4.26 o 
  -1   9   4        2.80        5.97      3.48 o 
   1   9   4        1.59        0.00      3.61 o 
   3   9   4        0.41        3.61      3.61 o 
   5   9   4        2.34        5.84      3.74 o 
   7   9   4       35.57       56.55      4.72 o 
 -31   1   5       17.15       22.50      3.81 o 
 -29   1   5       54.90       49.14      4.07 o 
 -27   1   5       59.43       67.38      5.25 o 
 -25   1   5      115.98      119.31      6.23 o 
 -23   1   5        9.89        9.25      4.13 o 
 -21   1   5      309.68      362.37      9.33 o 
 -19   1   5       81.21       79.21      4.27 o 
 -17   1   5        0.89        0.00      2.62 o 
 -15   1   5      433.59      443.35     12.95 o 
 -13   1   5     1041.96     1149.81     15.78 o 
 -11   1   5     4189.20     4609.05     28.87 o 
  -9   1   5     5457.90     6153.90     25.12 o 
  -7   1   5     1156.54     1137.10     12.14 o 
  -5   1   5     6378.30     6687.05     28.42 o 
  -3   1   5      604.67      527.38      8.19 o 
  -1   1   5       47.50       45.68      2.30 o 
   1   1   5     4331.07     3996.22     24.28 o 
   3   1   5     1206.16     1162.86     14.49 o 
   5   1   5      483.99      442.66     10.13 o 
   7   1   5     2951.42     2896.72     26.67 o 
   9   1   5      631.54      635.08     14.15 o 
  11   1   5      402.40      482.30     11.17 o 
  13   1   5       16.60       17.32      3.48 o 
  15   1   5       29.82       44.68      4.40 o 
  17   1   5       26.86       27.42      4.40 o 
  19   1   5      114.56      124.95      6.56 o 
  21   1   5        0.17        0.00      3.21 o 
  23   1   5       44.78       45.14      4.20 o 
 -30   2   5       12.69       11.28      3.74 o 
 -28   2   5       29.60       28.60      3.61 o 
 -26   2   5      188.93      201.65      8.21 o 
 -24   2   5       73.39       82.48      5.45 o 
 -22   2   5        7.44       19.94      3.94 o 
 -20   2   5      130.83      130.55      6.24 o 
 -18   2   5      396.51      433.66     10.65 o 
 -16   2   5       81.45       59.98      3.87 o 
 -14   2   5     2654.41     3103.31     27.95 o 
 -12   2   5       25.54       28.08      2.56 o 
 -10   2   5     1738.77     1709.27     18.12 o 
  -8   2   5      328.47      341.33      8.02 o 
  -6   2   5      676.98      603.71      9.90 o 
  -4   2   5     4355.37     4158.20     25.10 o 
  -2   2   5      494.15      482.18      9.02 o 
   0   2   5      250.06      196.46      5.13 o 
   2   2   5     2937.85     2579.12     22.09 o 
   4   2   5     3102.72     3195.06     26.40 o 
   6   2   5       80.58       50.47      3.22 o 
   8   2   5      474.69      536.02     13.28 o 
  10   2   5       17.26       34.57      3.41 o 
  12   2   5      399.38      422.69     11.37 o 
  14   2   5      146.43      159.50      6.69 o 
  16   2   5       11.56        9.58      4.07 o 
  18   2   5       25.52       23.88      4.40 o 
  20   2   5        9.52        4.13      3.28 o 
  22   2   5       21.26       24.34      3.81 o 
 -29   3   5       10.44       13.05      3.67 o 
 -27   3   5       37.22       31.75      3.74 o 
 -25   3   5        8.23        5.58      4.13 o 
 -23   3   5       48.04       46.19      4.59 o 
 -21   3   5      443.67      470.99     13.01 o 
 -19   3   5       88.00       93.58      5.64 o 
 -17   3   5      683.10      666.95     16.05 o 
 -15   3   5      962.80     1066.82     18.58 o 
 -13   3   5      207.55      205.03      6.11 o 
 -11   3   5       13.42       14.37      2.49 o 
  -9   3   5      116.80       95.58      3.81 o 
  -7   3   5     7795.14     7343.95     39.18 o 
  -5   3   5     3246.14     3076.52     24.60 o 
  -3   3   5       90.83      103.38      4.73 o 
  -1   3   5     1793.35     1596.62     18.05 o 
   1   3   5     2875.88     2857.89     21.76 o 
   3   3   5     2537.09     2220.31     23.22 o 
   5   3   5      925.31      839.81     15.56 o 
   7   3   5      223.40      217.43      6.63 o 
   9   3   5        0.09        3.67      3.08 o 
  11   3   5       57.14       57.48      4.40 o 
  13   3   5       44.34       34.71      4.13 o 
  15   3   5       80.08       72.25      5.32 o 
  17   3   5        3.40        2.30      3.94 o 
  19   3   5       38.82       40.55      3.74 o 
  21   3   5        0.13        0.33      3.41 o 
 -28   4   5       60.17       65.94      4.79 o 
 -26   4   5        9.68        8.79      3.41 o 
 -24   4   5       10.32       12.40      4.13 o 
 -22   4   5       27.46       26.77      4.33 o 
 -20   4   5      198.23      217.49      7.68 o 
 -18   4   5      136.60      111.91      6.50 o 
 -16   4   5      430.44      415.00     11.57 o 
 -14   4   5      867.38      858.16     17.71 o 
 -12   4   5      225.70      188.08      6.50 o 
 -10   4   5      711.64      780.13     15.60 o 
  -8   4   5     1031.17     1057.65     17.28 o 
  -6   4   5        0.09        5.05      2.23 o 
  -4   4   5     1068.17      902.40     15.44 o 
  -2   4   5       15.04       12.40      2.43 o 
   0   4   5      172.64      157.72      5.32 o 
   2   4   5      275.34      222.10      6.63 o 
   4   4   5      340.33      300.67      8.74 o 
   6   4   5      108.81       90.05      4.40 o 
   8   4   5      506.91      461.01     11.70 o 
  10   4   5       20.97       22.63      3.94 o 
  12   4   5      173.57      135.29      5.84 o 
  14   4   5      171.85      165.67      7.22 o 
  16   4   5        0.64        6.30      3.87 o 
  18   4   5        0.53        0.00      3.21 o 
  20   4   5        3.36        0.00      3.54 o 
 -27   5   5       30.86       44.22      4.33 o 
 -25   5   5        3.20        3.21      3.41 o 
 -23   5   5        0.05        0.33      4.13 o 
 -21   5   5       68.04       69.03      5.38 o 
 -19   5   5        1.66        1.90      4.07 o 
 -17   5   5       47.53       49.21      5.18 o 
 -15   5   5        0.13        0.00      3.54 o 
 -13   5   5      131.01      136.85      6.10 o 
 -11   5   5      523.44      480.93     11.90 o 
  -9   5   5      945.57      901.73     18.38 o 
  -7   5   5       54.99       59.32      3.94 o 
  -5   5   5        1.45        5.90      2.89 o 
  -3   5   5      102.25       96.61      4.79 o 
  -1   5   5       34.81       32.48      3.67 o 
   1   5   5      509.42      416.12     10.45 o 
   3   5   5      114.15       99.96      5.12 o 
   5   5   5       18.12       18.76      3.35 o 
   7   5   5        0.47        0.00      3.21 o 
   9   5   5        9.57        8.00      3.74 o 
  11   5   5      124.33      107.30      5.97 o 
  13   5   5        4.54        3.48      4.00 o 
  15   5   5        0.04        7.68      4.13 o 
  17   5   5       22.20       27.42      3.81 o 
  19   5   5       25.94       33.39      4.20 o 
 -26   6   5        0.60        1.12      3.74 o 
 -24   6   5        4.99        2.62      3.48 o 
 -22   6   5        6.13        5.97      3.41 o 
 -20   6   5        7.39       12.60      4.33 o 
 -18   6   5        8.86       11.48      4.26 o 
 -16   6   5       15.01       11.68      4.20 o 
 -14   6   5       28.72       29.00      4.13 o 
 -12   6   5        2.27        4.72      3.61 o 
 -10   6   5      190.32      210.27      7.22 o 
  -8   6   5      387.64      402.47     11.76 o 
  -6   6   5      122.63      125.55      5.84 o 
  -4   6   5       66.68       72.77      4.72 o 
  -2   6   5      155.69      134.56      6.04 o 
   0   6   5      257.02      214.01      8.14 o 
   2   6   5        0.07        0.00      3.35 o 
   4   6   5      114.02      114.78      5.45 o 
   6   6   5        0.23        0.00      3.28 o 
   8   6   5      171.36      164.03      7.22 o 
  10   6   5       98.25      102.30      6.10 o 
  12   6   5        7.52        5.71      4.20 o 
  14   6   5        7.97        8.53      3.35 o 
  16   6   5        4.14        4.33      3.61 o 
  18   6   5        0.14        3.87      3.74 o 
 -23   7   5       12.41       11.41      4.00 o 
 -21   7   5        1.09        0.00      3.48 o 
 -19   7   5       24.32       25.00      3.81 o 
 -17   7   5       12.29        9.12      4.40 o 
 -15   7   5       96.58       93.05      6.04 o 
 -13   7   5        4.16        1.77      4.07 o 
 -11   7   5      253.97      239.45      8.40 o 
  -9   7   5       46.40       43.70      4.53 o 
  -7   7   5      189.91      197.06      7.48 o 
  -5   7   5        4.66        8.20      3.61 o 
  -3   7   5       10.88        4.26      4.07 o 
  -1   7   5       68.31       76.97      5.38 o 
   1   7   5       19.63       18.11      3.94 o 
   3   7   5      134.80      111.97      6.04 o 
   5   7   5        2.53        4.33      3.80 o 
   7   7   5        5.88        0.00      4.20 o 
   9   7   5        3.63        0.00      4.13 o 
  11   7   5        2.24        0.00      3.41 o 
  13   7   5        7.77       10.89      3.94 o 
  15   7   5        6.46        6.63      3.87 o 
 -20   8   5        2.57        8.46      3.80 o 
 -18   8   5       20.75       20.60      4.00 o 
 -16   8   5        1.06        0.00      3.41 o 
 -14   8   5       11.38        8.59      3.48 o 
 -12   8   5        0.50        7.54      3.41 o 
 -10   8   5        1.41        0.46      4.13 o 
  -8   8   5        6.91       15.81      4.26 o 
  -6   8   5        3.01        3.48      4.40 o 
  -4   8   5        8.32        6.04      4.26 o 
  -2   8   5        2.57        6.10      3.94 o 
   0   8   5        2.34        2.69      3.87 o 
   2   8   5       22.39       25.91      4.40 o 
   4   8   5       17.31       24.54      3.61 o 
   6   8   5       21.31       24.47      3.67 o 
   8   8   5        0.01        0.00      3.41 o 
  10   8   5        4.54       12.27      3.61 o 
  12   8   5       10.94       10.56      4.07 o 
 -13   9   5        2.18        1.18      3.74 o 
 -11   9   5        0.14        0.72      3.74 o 
  -9   9   5        3.69        3.02      3.80 o 
  -7   9   5        8.66        6.43      3.67 o 
  -5   9   5       12.14       14.63      3.94 o 
  -3   9   5       22.94       40.41      4.20 o 
  -1   9   5       19.27       21.12      3.87 o 
   1   9   5       15.64       23.75      3.94 o 
   3   9   5        2.46        6.82      3.74 o 
   5   9   5        1.27        2.30      3.87 o 
 -32   0   6        8.72       14.10      3.61 o 
 -30   0   6        8.33        4.66      3.28 o 
 -28   0   6        0.97       10.76      4.20 o 
 -26   0   6     2510.57     2628.09     37.44 o 
 -24   0   6      187.12      199.23      7.55 o 
 -22   0   6       45.23       33.13      3.74 o 
 -20   0   6       40.81       40.02      3.81 o 
 -18   0   6        0.64        1.44      2.62 o 
 -16   0   6      821.49      973.81     16.14 o 
 -14   0   6      767.98      709.00     12.98 o 
 -12   0   6     4066.53     4556.79     29.28 o 
 -10   0   6      228.07      214.39      5.32 o 
  -8   0   6      308.36      299.93      7.11 o 
  -6   0   6    88211.17   100064.04    141.34 o 
  -4   0   6      837.73     1022.98     11.45 o 
  -2   0   6     1346.70     1250.08     13.02 o 
   0   0   6    13139.41    13559.42     46.40 o 
   2   0   6      684.39      615.24     10.75 o 
   4   0   6     4584.82     4805.00     31.78 o 
   6   0   6     1752.02     1899.03     21.73 o 
   8   0   6       13.37        8.66      2.76 o 
  10   0   6      302.92      362.34      9.98 o 
  12   0   6     1756.09     1756.45     26.56 o 
  14   0   6      596.43      670.06     14.92 o 
  16   0   6      285.23      264.17      8.60 o 
  18   0   6        0.11        0.98      4.00 o 
  20   0   6        3.73        5.90      3.21 o 
  22   0   6        0.06        0.92      3.54 o 
 -31   1   6       38.48       41.33      4.13 o 
 -29   1   6       52.28       41.73      3.87 o 
 -27   1   6      276.52      276.03      9.13 o 
 -25   1   6       30.05       28.87      4.46 o 
 -23   1   6     2731.00     2658.32     34.26 o 
 -21   1   6      438.89      446.22     11.70 o 
 -19   1   6      186.88      169.13      6.43 o 
 -17   1   6        7.14        6.23      2.76 o 
 -15   1   6     5371.90     6094.70     38.98 o 
 -13   1   6       17.16       20.08      2.49 o 
 -11   1   6     2007.00     2219.76     20.17 o 
  -9   1   6     4809.44     5302.38     29.03 o 
  -7   1   6      134.44      135.30      4.27 o 
  -5   1   6    19557.71    20769.62     56.22 o 
  -3   1   6    10045.58     9934.89     39.28 o 
  -1   1   6      514.30      659.24     10.15 o 
   1   1   6       32.79       32.02      2.17 o 
   3   1   6     1484.82     1615.16     18.08 o 
   5   1   6      218.51      226.74      6.77 o 
   7   1   6       70.82       48.10      3.54 o 
   9   1   6      186.47      198.87      6.63 o 
  11   1   6        0.23        4.79      3.21 o 
  13   1   6       11.86       19.42      3.81 o 
  15   1   6      855.57      855.81     21.25 o 
  17   1   6      209.93      200.42      8.01 o 
  19   1   6      118.82      120.81      5.32 o 
  21   1   6        0.44        2.49      3.41 o 
 -32   2   6       10.41        9.84      3.80 o 
 -30   2   6        0.58        0.00      3.54 o 
 -28   2   6        4.30        0.46      4.26 o 
 -26   2   6      329.93      333.67     10.84 o 
 -24   2   6      148.99      149.32      6.96 o 
 -22   2   6      185.89      205.41      7.42 o 
 -20   2   6       28.09       29.20      3.74 o 
 -18   2   6       29.24       30.64      4.13 o 
 -16   2   6     2700.26     2706.30     28.12 o 
 -14   2   6      357.38      367.04     11.77 o 
 -12   2   6      100.40       82.71      3.48 o 
 -10   2   6     5240.23     5573.80     33.13 o 
  -8   2   6     4034.23     4065.35     26.94 o 
  -6   2   6       70.38       68.46      2.82 o 
  -4   2   6     1172.83     1137.91     13.90 o 
  -2   2   6     1073.02     1144.25     14.22 o 
   0   2   6      602.67      587.99     10.74 o 
   2   2   6       40.46       51.25      2.89 o 
   4   2   6      292.24      290.04      7.43 o 
   6   2   6      192.89      187.47      6.04 o 
   8   2   6        0.47        0.00      2.95 o 
  10   2   6        0.43        8.46      3.15 o 
  12   2   6      438.61      460.37     12.22 o 
  14   2   6      449.15      408.03     10.84 o 
  16   2   6        0.22        0.00      3.94 o 
  18   2   6       86.18       86.35      5.64 o 
  20   2   6        0.12        3.41      3.35 o 
  22   2   6       15.33       14.76      3.94 o 
 -31   3   6       42.66       28.41      4.40 o 
 -29   3   6       53.55       54.98      4.33 o 
 -27   3   6       53.42       62.72      5.25 o 
 -25   3   6        3.57        4.59      3.94 o 
 -23   3   6       15.27       13.38      4.13 o 
 -21   3   6       78.39       91.61      5.45 o 
 -19   3   6      540.10      578.87     13.15 o 
 -17   3   6      194.62      244.70      7.48 o 
 -15   3   6        8.83       15.35      3.02 o 
 -13   3   6       36.44       41.27      3.22 o 
 -11   3   6     1711.09     1836.69     21.59 o 
  -9   3   6      318.30      423.27     10.45 o 
  -7   3   6     2731.11     2921.11     25.08 o 
  -5   3   6       62.95       59.13      2.89 o 
  -3   3   6      724.31      745.26     12.78 o 
  -1   3   6     3914.45     3921.10     29.47 o 
   1   3   6      363.74      356.09      7.30 o 
   3   3   6      717.10      726.43     14.49 o 
   5   3   6      300.55      299.77      8.61 o 
   7   3   6      279.21      253.40      7.42 o 
   9   3   6      415.75      416.02     11.30 o 
  11   3   6      193.00      162.15      6.70 o 
  13   3   6        3.92        7.22      3.74 o 
  15   3   6        7.44       11.09      3.87 o 
  17   3   6       64.89       64.63      5.25 o 
  19   3   6        0.39        0.00      3.35 o 
  21   3   6        6.43        5.12      3.61 o 
 -30   4   6       10.10        5.51      3.80 o 
 -28   4   6        1.63        8.00      3.48 o 
 -26   4   6        0.12        2.16      3.15 o 
 -24   4   6       35.64       36.15      4.53 o 
 -22   4   6      110.95      112.55      5.91 o 
 -20   4   6       87.43      101.91      6.17 o 
 -18   4   6       61.89       70.41      5.51 o 
 -16   4   6       15.65       13.06      3.67 o 
 -14   4   6      137.50      152.81      5.84 o 
 -12   4   6     1095.61     1142.42     19.25 o 
 -10   4   6      524.14      529.72     13.29 o 
  -8   4   6      333.43      292.49      8.15 o 
  -6   4   6       70.94       79.60      3.87 o 
  -4   4   6       38.93       46.45      3.08 o 
  -2   4   6       22.14       16.01      2.69 o 
   0   4   6      802.03      802.08     15.41 o 
   2   4   6        6.34        0.00      2.82 o 
   4   4   6       24.63       32.61      3.28 o 
   6   4   6        4.15        3.02      3.21 o 
   8   4   6      132.06      101.01      5.25 o 
  10   4   6       11.75       11.28      3.74 o 
  12   4   6       77.53       52.89      5.12 o 
  14   4   6        0.69        4.20      3.94 o 
  16   4   6       99.57       85.37      6.30 o 
  18   4   6        3.55        5.77      3.48 o 
  20   4   6        0.00        1.90      3.80 o 
 -27   5   6        3.35        3.67      3.48 o 
 -25   5   6        5.91        0.26      3.35 o 
 -23   5   6        9.84        9.12      4.33 o 
 -21   5   6       24.79       29.65      4.79 o 
 -19   5   6      518.48      513.32     14.06 o 
 -17   5   6      864.45      882.27     21.12 o 
 -15   5   6      213.01      257.10      8.54 o 
 -13   5   6       27.77       25.13      3.94 o 
 -11   5   6      139.44      110.47      5.64 o 
  -9   5   6      280.06      292.67      8.01 o 
  -7   5   6       79.79       81.96      4.13 o 
  -5   5   6     1003.60     1044.63     18.98 o 
  -3   5   6      567.37      521.53     11.51 o 
  -1   5   6      140.39      127.93      5.25 o 
   1   5   6       98.88       80.85      4.66 o 
   3   5   6       61.99       54.53      4.27 o 
   5   5   6       11.98       10.96      3.41 o 
   7   5   6       24.44       30.44      3.87 o 
   9   5   6        1.01        1.51      3.80 o 
  11   5   6      259.59      250.28      8.67 o 
  13   5   6        0.03        0.00      4.07 o 
  15   5   6        2.97        3.67      3.35 o 
  17   5   6        2.38        5.18      3.74 o 
  19   5   6        0.21        0.00      3.74 o 
 -26   6   6        0.16        4.92      3.94 o 
 -24   6   6       20.24       18.96      3.67 o 
 -22   6   6        9.82        8.00      3.35 o 
 -20   6   6        0.40        0.00      4.07 o 
 -18   6   6       60.05       60.10      5.31 o 
 -16   6   6       50.25       52.03      4.72 o 
 -14   6   6      147.38      153.85      6.89 o 
 -12   6   6       15.67       17.65      3.74 o 
 -10   6   6      437.89      462.39     12.81 o 
  -8   6   6       43.20       43.63      4.20 o 
  -6   6   6        0.64        0.00      3.35 o 
  -4   6   6        7.85        8.46      3.35 o 
  -2   6   6      216.41      232.62      8.34 o 
   0   6   6      651.81      605.01     15.39 o 
   2   6   6        0.12        0.00      3.35 o 
   4   6   6        1.78        6.69      3.61 o 
   6   6   6       28.16       24.80      4.00 o 
   8   6   6      114.91       96.60      6.04 o 
  10   6   6       98.31       79.40      5.97 o 
  12   6   6        0.20        0.26      3.21 o 
  14   6   6        0.83        4.99      3.41 o 
  16   6   6        6.40        7.74      3.61 o 
 -23   7   6       10.32       10.30      3.94 o 
 -21   7   6        0.28        0.00      3.41 o 
 -19   7   6       19.09       16.73      3.54 o 
 -17   7   6       25.58       22.37      4.85 o 
 -15   7   6        8.84        5.64      4.20 o 
 -13   7   6       29.61       36.61      4.66 o 
 -11   7   6        3.26        3.87      3.94 o 
  -9   7   6        7.41        6.04      4.07 o 
  -7   7   6       49.94       48.75      4.66 o 
  -5   7   6        5.65        6.63      3.80 o 
  -3   7   6      158.81      154.84      7.35 o 
  -1   7   6        3.65        0.00      3.80 o 
   1   7   6        1.06        0.00      3.61 o 
   3   7   6        6.91       14.76      3.80 o 
   5   7   6        7.69        9.12      3.94 o 
   7   7   6        1.14        0.00      4.00 o 
   9   7   6       11.59       16.60      3.48 o 
  11   7   6       29.86       28.01      4.00 o 
  13   7   6        9.19       12.20      3.80 o 
 -20   8   6       25.33       24.47      4.20 o 
 -18   8   6       21.98       23.81      4.00 o 
 -16   8   6        0.11        8.59      3.41 o 
 -14   8   6        2.34        9.12      3.41 o 
 -12   8   6        3.44        3.54      3.54 o 
 -10   8   6       11.26       24.80      4.53 o 
  -8   8   6        8.40       10.04      4.33 o 
  -6   8   6        5.15        0.00      4.13 o 
  -4   8   6        1.49        0.00      4.13 o 
  -2   8   6        4.70        2.69      4.20 o 
   0   8   6        7.33        6.49      4.00 o 
   2   8   6        1.50        0.00      3.15 o 
   4   8   6        1.95        4.59      3.35 o 
   6   8   6        2.15        2.76      3.54 o 
   8   8   6       13.49       16.53      3.87 o 
  10   8   6       16.37       16.66      4.13 o 
 -13   9   6        0.97        3.80      3.87 o 
 -11   9   6       13.63       10.56      3.87 o 
  -9   9   6       16.80       20.80      4.07 o 
  -7   9   6       33.48       50.19      4.33 o 
  -5   9   6       31.18       32.02      4.26 o 
  -3   9   6        1.74        0.72      3.61 o 
  -1   9   6        1.62        1.31      3.61 o 
   1   9   6        1.85        0.00      3.54 o 
   3   9   6       10.01        7.15      3.87 o 
   5   9   6        1.98        0.00      3.94 o 
 -33   1   7        6.35        4.33      3.74 o 
 -31   1   7        1.87        3.94      3.48 o 
 -29   1   7        0.14        0.00      4.20 o 
 -27   1   7      788.67      832.43     18.35 o 
 -25   1   7      529.03      535.10     14.46 o 
 -23   1   7     1145.56     1201.91     23.39 o 
 -21   1   7      107.04      118.00      5.64 o 
 -19   1   7       12.88        7.28      2.95 o 
 -17   1   7     1088.94     1198.52     18.93 o 
 -15   1   7      263.45      273.83      8.67 o 
 -13   1   7      972.02     1094.01     15.64 o 
 -11   1   7     2648.02     3226.97     24.79 o 
  -9   1   7     4555.37     4867.43     28.78 o 
  -7   1   7       41.22       57.16      2.76 o 
  -5   1   7       15.58       21.26      2.17 o 
  -3   1   7     4342.67     4662.44     27.61 o 
  -1   1   7      130.65      166.72      4.33 o 
   1   1   7      458.47      552.38     10.73 o 
   3   1   7      154.64      165.86      5.12 o 
   5   1   7      216.25      214.17      6.24 o 
   7   1   7      392.73      471.23     12.68 o 
   9   1   7      148.24      146.78      5.65 o 
  11   1   7      287.36      274.65      8.87 o 
  13   1   7      616.14      590.13     14.40 o 
  15   1   7      193.35      194.96      7.81 o 
  17   1   7        9.73        4.13      4.20 o 
  19   1   7       25.01       30.90      3.81 o 
  21   1   7       46.29       56.29      4.40 o 
 -32   2   7       32.45       27.62      4.13 o 
 -30   2   7       40.45       37.92      3.87 o 
 -28   2   7       23.04       21.91      4.66 o 
 -26   2   7       79.42       74.48      5.64 o 
 -24   2   7      402.00      419.98     12.68 o 
 -22   2   7      735.68      730.86     18.62 o 
 -20   2   7      152.24      146.58      5.84 o 
 -18   2   7      930.35      961.60     18.25 o 
 -16   2   7      363.01      390.77      9.27 o 
 -14   2   7        2.71        4.66      2.69 o 
 -12   2   7        0.03        0.66      2.10 o 
 -10   2   7        9.33       15.68      2.16 o 
  -8   2   7       42.38       46.66      3.02 o 
  -6   2   7     1448.96     1514.64     16.70 o 
  -4   2   7     2671.77     2659.17     22.25 o 
  -2   2   7       97.27      116.58      4.07 o 
   0   2   7     1168.73     1244.77     16.19 o 
   2   2   7      286.66      272.16      7.23 o 
   4   2   7     2005.73     1997.75     23.40 o 
   6   2   7       36.37       37.66      3.54 o 
   8   2   7       65.73       79.99      4.40 o 
  10   2   7      148.23      176.83      6.63 o 
  12   2   7      274.04      250.12      8.86 o 
  14   2   7        7.71        3.74      4.00 o 
  16   2   7      262.07      276.87      9.26 o 
  18   2   7       43.81       50.26      3.94 o 
  20   2   7        3.31        5.97      3.61 o 
 -31   3   7        0.24        0.00      3.80 o 
 -29   3   7       17.37       16.53      3.67 o 
 -27   3   7        7.25        2.30      4.40 o 
 -25   3   7        4.03        3.28      4.07 o 
 -23   3   7       13.64       19.42      3.94 o 
 -21   3   7     1481.60     1540.81     26.52 o 
 -19   3   7      822.94      855.19     19.02 o 
 -17   3   7      394.13      440.02     10.84 o 
 -15   3   7      198.88      187.27      6.50 o 
 -13   3   7       46.89       40.55      3.28 o 
 -11   3   7        2.88        3.94      2.36 o 
  -9   3   7      510.04      574.91     12.30 o 
  -7   3   7     1209.24     1097.98     16.12 o 
  -5   3   7     4113.33     4171.58     30.71 o 
  -3   3   7      758.62      608.84     12.32 o 
  -1   3   7      173.89      184.78      5.52 o 
   1   3   7       59.02       42.72      3.28 o 
   3   3   7      576.82      555.89     13.42 o 
   5   3   7      276.39      211.83      7.09 o 
   7   3   7       23.96       23.29      3.61 o 
   9   3   7      810.36      793.95     18.89 o 
  11   3   7       13.71        8.13      3.67 o 
  13   3   7        2.17       10.30      3.87 o 
  15   3   7       44.69       46.26      4.79 o 
  17   3   7        2.15        3.02      3.28 o 
  19   3   7        0.08        0.00      3.41 o 
 -30   4   7        7.50        3.74      3.67 o 
 -28   4   7        4.14        3.21      3.41 o 
 -26   4   7        1.14        2.30      4.13 o 
 -24   4   7        8.95        7.02      4.00 o 
 -22   4   7      187.11      158.26      7.35 o 
 -20   4   7     1405.14     1378.31     25.91 o 
 -18   4   7     2115.25     2103.73     29.89 o 
 -16   4   7       70.75       59.71      4.53 o 
 -14   4   7      241.24      245.74      7.62 o 
 -12   4   7      359.77      350.96      9.46 o 
 -10   4   7      271.55      272.80      8.47 o 
  -8   4   7        0.36        0.98      2.49 o 
  -6   4   7       59.62       66.01      3.48 o 
  -4   4   7       92.44      105.86      4.46 o 
  -2   4   7      108.90      153.59      5.71 o 
   0   4   7      880.40      811.62     16.07 o 
   2   4   7      203.99      153.38      5.65 o 
   4   4   7      403.40      349.66     10.05 o 
   6   4   7      382.05      353.14     10.84 o 
   8   4   7      204.89      190.13      7.02 o 
  10   4   7        8.57        5.51      3.74 o 
  12   4   7       35.04       38.32      4.53 o 
  14   4   7       92.70       75.86      5.77 o 
  16   4   7        0.00        0.00      3.41 o 
  18   4   7       27.59       25.59      4.00 o 
 -29   5   7        0.76        2.30      3.80 o 
 -27   5   7        0.17        0.00      3.41 o 
 -25   5   7        0.77        0.00      3.21 o 
 -23   5   7       65.48       54.46      5.18 o 
 -21   5   7      281.16      313.01     10.57 o 
 -19   5   7        2.67        0.00      4.00 o 
 -17   5   7        2.19        0.00      3.87 o 
 -15   5   7       29.05       32.80      3.87 o 
 -13   5   7        3.12        4.46      3.48 o 
 -11   5   7        0.67        0.79      3.28 o 
  -9   5   7       13.84       12.33      3.28 o 
  -7   5   7      164.49      169.24      5.91 o 
  -5   5   7        0.02        0.00      3.08 o 
  -3   5   7      291.38      281.25      8.01 o 
  -1   5   7        8.50        7.61      3.21 o 
   1   5   7      150.83      148.61      5.91 o 
   3   5   7       49.20       40.09      4.26 o 
   5   5   7      578.32      512.13     13.08 o 
   7   5   7       84.17       75.14      5.18 o 
   9   5   7       68.73       65.29      5.51 o 
  11   5   7       14.62       11.81      4.40 o 
  13   5   7       43.76       49.01      4.99 o 
  15   5   7       29.07       26.64      3.87 o 
  17   5   7       93.05       93.96      5.64 o 
 -26   6   7        3.49        0.52      3.61 o 
 -24   6   7       27.49       19.22      3.81 o 
 -22   6   7        0.08        0.46      3.35 o 
 -20   6   7       53.67       50.06      4.86 o 
 -18   6   7       11.40       17.19      3.87 o 
 -16   6   7       36.84       37.27      4.40 o 
 -14   6   7        2.52        0.26      3.67 o 
 -12   6   7       35.33       28.15      4.13 o 
 -10   6   7      759.94      690.69     18.75 o 
  -8   6   7      156.38      156.62      6.50 o 
  -6   6   7       31.36       37.07      3.81 o 
  -4   6   7       13.02        6.63      3.67 o 
  -2   6   7      913.18      917.87     21.13 o 
   0   6   7      314.79      286.02      9.00 o 
   2   6   7       31.48       29.59      4.07 o 
   4   6   7        0.31        0.72      3.48 o 
   6   6   7       70.48       77.43      5.38 o 
   8   6   7       39.01       40.94      4.59 o 
  10   6   7       57.92       78.21      5.51 o 
  12   6   7        8.27       12.60      3.41 o 
  14   6   7        0.00        6.17      3.54 o 
 -23   7   7        0.21        4.59      3.74 o 
 -21   7   7        0.97        0.00      3.48 o 
 -19   7   7        3.25        0.72      3.41 o 
 -17   7   7       43.83       52.42      5.12 o 
 -15   7   7        5.85        6.69      4.20 o 
 -13   7   7        4.30       11.22      4.07 o 
 -11   7   7        0.13        0.39      3.94 o 
  -9   7   7       25.52       21.72      4.00 o 
  -7   7   7       24.06       21.91      4.20 o 
  -5   7   7      270.29      277.09      9.65 o 
  -3   7   7       45.56       62.00      4.99 o 
  -1   7   7      101.77       86.03      5.71 o 
   1   7   7        4.57        4.92      3.80 o 
   3   7   7        1.83       12.79      3.67 o 
   5   7   7        9.74       10.23      4.07 o 
   7   7   7        8.73        1.51      3.21 o 
   9   7   7        3.80        1.71      3.41 o 
  11   7   7        8.03        6.63      3.80 o 
  13   7   7        7.70       18.37      3.87 o 
 -20   8   7        0.22        0.00      3.87 o 
 -18   8   7       28.13       41.66      4.20 o 
 -16   8   7        8.97       11.35      3.61 o 
 -14   8   7        5.71        0.00      3.48 o 
 -12   8   7       54.36       62.59      4.33 o 
 -10   8   7        0.67       10.10      4.13 o 
  -8   8   7       19.90       29.72      4.72 o 
  -6   8   7        2.26        5.51      4.26 o 
  -4   8   7        0.04        1.38      4.00 o 
  -2   8   7        0.07        0.00      4.00 o 
   0   8   7       38.95       38.64      3.81 o 
   2   8   7        0.06        4.53      3.28 o 
   4   8   7       33.16       36.28      4.00 o 
   6   8   7       16.51       27.42      3.94 o 
   8   8   7       20.29       22.04      4.00 o 
 -13   9   7        0.29        1.77      3.74 o 
 -11   9   7        7.14        9.12      3.80 o 
  -9   9   7        3.54       10.23      3.94 o 
  -7   9   7        8.11       14.17      3.87 o 
  -5   9   7        9.04        6.23      3.94 o 
  -3   9   7       15.29       17.45      4.00 o 
  -1   9   7        5.05        9.71      3.74 o 
   1   9   7        0.00        3.87      3.61 o 
   3   9   7        0.92        0.66      3.74 o 
 -32   0   8        2.37        0.00      3.41 o 
 -30   0   8       51.23       50.65      3.94 o 
 -28   0   8      176.97      195.34      8.27 o 
 -26   0   8      380.56      389.85     11.04 o 
 -24   0   8       11.06       14.10      4.07 o 
 -22   0   8       45.26       42.19      4.13 o 
 -20   0   8        0.66        0.00      2.89 o 
 -18   0   8       40.46       56.76      3.67 o 
 -16   0   8      234.48      249.66      7.23 o 
 -14   0   8      871.89      843.99     14.18 o 
 -12   0   8     1198.25     1239.93     18.38 o 
 -10   0   8     1378.41     1562.71     17.03 o 
  -8   0   8     4861.62     4776.95     28.63 o 
  -6   0   8    15146.38    18506.87     57.74 o 
  -4   0   8     6542.02     6643.80     28.19 o 
  -2   0   8    13214.92    13997.88     52.48 o 
   0   0   8     1779.02     1947.06     20.03 o 
   2   0   8     1130.02     1322.27     17.83 o 
   4   0   8      270.45      302.58      8.34 o 
   6   0   8      364.40      342.03      9.13 o 
   8   0   8     1861.42     1843.97     26.05 o 
  10   0   8     1139.34     1242.88     23.13 o 
  12   0   8        8.26       16.60      4.00 o 
  14   0   8       25.30       32.74      4.59 o 
  16   0   8        6.90        7.87      4.20 o 
  18   0   8       96.48       92.65      4.86 o 
  20   0   8       50.64       59.18      4.53 o 
 -33   1   8        2.95        0.00      3.80 o 
 -31   1   8       48.91       48.68      4.07 o 
 -29   1   8       51.34       59.31      5.18 o 
 -27   1   8        0.02        8.46      4.53 o 
 -25   1   8      726.87      710.17     15.85 o 
 -23   1   8      247.76      251.42      8.60 o 
 -21   1   8        2.06        0.46      3.15 o 
 -19   1   8       26.63       35.43      3.35 o 
 -17   1   8       37.81       43.04      4.33 o 
 -15   1   8     1975.58     2310.27     24.27 o 
 -13   1   8      234.98      288.86      7.10 o 
 -11   1   8      307.81      301.73      6.90 o 
  -9   1   8     2459.80     2810.33     22.83 o 
  -7   1   8     2423.75     2438.51     20.70 o 
  -5   1   8     1598.93     1791.51     17.98 o 
  -3   1   8       16.33       20.99      2.23 o 
  -1   1   8       85.24      108.24      3.68 o 
   1   1   8       49.81       77.30      3.54 o 
   3   1   8     1827.53     1911.86     22.39 o 
   5   1   8      267.04      261.62      7.16 o 
   7   1   8      728.06      711.79     16.39 o 
   9   1   8        0.58        0.00      3.41 o 
  11   1   8       67.08       62.20      4.99 o 
  13   1   8       26.28       32.80      4.40 o 
  15   1   8       52.49       58.26      4.92 o 
  17   1   8       18.76       22.04      3.48 o 
  19   1   8       49.19       43.17      4.20 o 
 -32   2   8       16.32       10.43      3.67 o 
 -30   2   8       32.49       27.23      3.74 o 
 -28   2   8      113.08      115.76      6.56 o 
 -26   2   8      110.73      119.96      6.10 o 
 -24   2   8        0.11        0.59      3.80 o 
 -22   2   8      929.03      988.04     21.07 o 
 -20   2   8        0.10        0.00      3.21 o 
 -18   2   8       14.33       11.74      3.21 o 
 -16   2   8     1418.00     1422.38     20.74 o 
 -14   2   8      198.13      250.27      7.42 o 
 -12   2   8     1269.82     1399.61     18.37 o 
 -10   2   8      857.29     1024.33     15.17 o 
  -8   2   8      254.35      334.85      9.07 o 
  -6   2   8      676.40      743.32     12.59 o 
  -4   2   8      183.03      223.17      6.24 o 
  -2   2   8      103.53      143.69      4.66 o 
   0   2   8     2615.15     2633.04     24.90 o 
   2   2   8      957.60      780.71     14.90 o 
   4   2   8        0.16        4.46      2.76 o 
   6   2   8      495.29      451.72     10.78 o 
   8   2   8     1086.99     1075.48     20.69 o 
  10   2   8      208.32      219.15      7.35 o 
  12   2   8       57.27       60.43      4.79 o 
  14   2   8       78.81       75.53      5.25 o 
  16   2   8        2.99        2.62      4.40 o 
  18   2   8        0.11        0.72      3.41 o 
  20   2   8        9.13       11.87      3.87 o 
 -31   3   8      144.03      149.37      6.30 o 
 -29   3   8        2.80        3.67      3.35 o 
 -27   3   8        5.88       10.10      4.07 o 
 -25   3   8      168.09      194.75      7.81 o 
 -23   3   8       69.26       66.08      5.25 o 
 -21   3   8      250.19      275.52      9.06 o 
 -19   3   8      259.84      298.27      8.67 o 
 -17   3   8       23.69       21.98      3.54 o 
 -15   3   8      553.18      614.63     14.60 o 
 -13   3   8     1245.95     1359.01     20.00 o 
 -11   3   8      144.23      107.73      4.46 o 
  -9   3   8     1808.00     1981.70     22.46 o 
  -7   3   8      704.23      717.16     13.76 o 
  -5   3   8      203.62      211.74      5.85 o 
  -3   3   8      776.40      736.91     14.16 o 
  -1   3   8      427.42      429.06     11.44 o 
   1   3   8      320.32      300.79      8.41 o 
   3   3   8      270.91      253.73      7.42 o 
   5   3   8     2471.54     2281.56     28.57 o 
   7   3   8      214.07      198.08      6.83 o 
   9   3   8      159.49      149.40      6.56 o 
  11   3   8       56.39       54.20      4.66 o 
  13   3   8        6.37        5.97      3.87 o 
  15   3   8        2.94        2.62      4.20 o 
  17   3   8       33.34       31.75      3.87 o 
  19   3   8        0.10        0.13      3.61 o 
 -30   4   8       26.01       23.81      4.00 o 
 -28   4   8       12.92       21.45      3.54 o 
 -26   4   8       51.00       61.02      5.12 o 
 -24   4   8       58.30       42.12      4.92 o 
 -22   4   8      567.58      542.85     14.33 o 
 -20   4   8       28.05       32.28      4.53 o 
 -18   4   8      466.75      497.56     12.82 o 
 -16   4   8        7.85        3.74      3.35 o 
 -14   4   8      224.24      270.93      7.81 o 
 -12   4   8      560.04      568.96     14.53 o 
 -10   4   8       31.29       34.31      3.54 o 
  -8   4   8        0.30        4.59      2.69 o 
  -6   4   8       52.93       68.50      3.67 o 
  -4   4   8       49.93       60.50      3.67 o 
  -2   4   8        6.45        9.51      3.21 o 
   0   4   8      163.80      162.22      5.84 o 
   2   4   8       29.73       31.10      3.48 o 
   4   4   8      459.76      412.01     11.37 o 
   6   4   8       20.15        9.91      3.67 o 
   8   4   8      199.58      201.47      7.35 o 
  10   4   8       57.08       44.22      4.53 o 
  12   4   8        9.58        4.59      4.07 o 
  14   4   8        2.39        4.72      3.28 o 
  16   4   8       78.05       64.17      4.72 o 
  18   4   8        0.51        1.97      3.80 o 
 -29   5   8       24.18       26.44      3.94 o 
 -27   5   8        4.05        7.94      3.48 o 
 -25   5   8       17.05       24.01      3.54 o 
 -23   5   8       19.71       21.06      4.66 o 
 -21   5   8      366.45      379.24     11.30 o 
 -19   5   8        2.09        5.31      3.94 o 
 -17   5   8      257.02      278.21      9.26 o 
 -15   5   8      295.51      287.85      9.06 o 
 -13   5   8      590.27      614.21     13.68 o 
 -11   5   8      487.52      523.81     12.49 o 
  -9   5   8       68.09       62.54      4.20 o 
  -7   5   8       54.03       54.99      4.13 o 
  -5   5   8      341.40      363.62     10.18 o 
  -3   5   8       61.30       65.29      4.33 o 
  -1   5   8      214.58      235.32      7.68 o 
   1   5   8      270.39      243.83      8.08 o 
   3   5   8       97.42       95.16      5.12 o 
   5   5   8       10.59       10.89      3.80 o 
   7   5   8      474.21      445.82     11.70 o 
   9   5   8        1.93        5.97      4.20 o 
  11   5   8        1.57        1.97      4.07 o 
  13   5   8        7.29        0.00      3.41 o 
  15   5   8        2.59        5.77      3.61 o 
 -26   6   8       16.74       15.68      3.87 o 
 -24   6   8      123.20      138.01      6.04 o 
 -22   6   8        5.25        7.48      3.28 o 
 -20   6   8        2.68        0.85      4.13 o 
 -18   6   8        3.92        0.00      3.87 o 
 -16   6   8       96.90       95.28      5.91 o 
 -14   6   8      183.68      175.73      7.22 o 
 -12   6   8       35.48       30.25      4.20 o 
 -10   6   8      315.72      319.52      9.79 o 
  -8   6   8      203.63      201.88      7.16 o 
  -6   6   8       35.47       28.61      3.81 o 
  -4   6   8      113.19       83.35      5.18 o 
  -2   6   8      122.66      146.49      6.89 o 
   0   6   8        0.08        2.30      3.48 o 
   2   6   8        0.04        0.00      3.48 o 
   4   6   8       21.10       21.78      4.07 o 
   6   6   8        7.52        3.15      3.94 o 
   8   6   8       43.15       38.12      4.79 o 
  10   6   8        0.02        8.72      3.21 o 
  12   6   8       22.05       25.13      3.94 o 
  14   6   8        1.66        0.85      3.67 o 
 -23   7   8        6.38        3.35      3.74 o 
 -21   7   8        5.54        0.00      3.48 o 
 -19   7   8        3.25        0.00      3.21 o 
 -17   7   8        2.31        0.00      4.20 o 
 -15   7   8        3.65        2.76      3.87 o 
 -13   7   8       95.01       94.36      6.17 o 
 -11   7   8        0.01        0.00      3.94 o 
  -9   7   8        0.00        7.74      3.87 o 
  -7   7   8        5.91       14.24      4.07 o 
  -5   7   8       68.79       90.42      5.71 o 
  -3   7   8      116.37      110.25      6.17 o 
  -1   7   8      103.61       96.40      5.84 o 
   1   7   8       20.60        5.51      4.13 o 
   3   7   8        1.81        0.46      3.80 o 
   5   7   8        4.93        0.00      3.21 o 
   7   7   8        0.28        5.18      3.35 o 
   9   7   8        5.44        4.00      3.67 o 
  11   7   8        0.13        6.56      3.87 o 
 -20   8   8        5.80        0.20      3.67 o 
 -18   8   8        0.11        8.99      3.61 o 
 -16   8   8       28.70       27.23      3.81 o 
 -14   8   8        0.91        2.69      3.54 o 
 -12   8   8        0.10        0.00      3.41 o 
 -10   8   8        0.06        0.00      3.35 o 
  -8   8   8       23.81       26.83      4.79 o 
  -6   8   8        9.85       12.14      4.33 o 
  -4   8   8        2.76        0.26      3.21 o 
  -2   8   8        0.13        0.72      3.21 o 
   0   8   8        0.13        0.00      3.28 o 
   2   8   8        6.90        4.99      3.48 o 
   4   8   8        8.53        9.38      3.54 o 
   6   8   8        6.66        9.05      3.87 o 
   8   8   8        0.00        7.41      3.80 o 
 -13   9   8        3.09        0.52      3.74 o 
 -11   9   8        0.25        7.87      3.94 o 
  -9   9   8        0.30        8.99      3.74 o 
  -7   9   8        6.47        4.00      4.00 o 
  -5   9   8        6.12        2.43      3.87 o 
  -3   9   8        0.63        1.57      3.74 o 
  -1   9   8        0.58        5.51      3.61 o 
   1   9   8        1.42        5.31      3.74 o 
 -33   1   9        1.40        0.00      3.48 o 
 -31   1   9       45.92       49.21      4.00 o 
 -29   1   9        0.85        0.00      4.53 o 
 -27   1   9       34.42       25.85      4.66 o 
 -25   1   9      115.90       97.92      5.91 o 
 -23   1   9        0.23        8.53      3.41 o 
 -21   1   9       96.92      109.07      5.32 o 
 -19   1   9      460.73      486.00     10.91 o 
 -17   1   9     2058.22     2250.20     25.78 o 
 -15   1   9      219.63      304.95      8.01 o 
 -13   1   9       15.79       17.58      2.36 o 
 -11   1   9     3932.33     3843.86     28.96 o 
  -9   1   9     4739.30     4917.70     31.71 o 
  -7   1   9      952.80      895.44     13.67 o 
  -5   1   9       33.96       20.87      2.36 o 
  -3   1   9     1250.81     1401.42     17.52 o 
  -1   1   9     4237.11     4366.56     31.78 o 
   1   1   9      816.21      751.48     14.17 o 
   3   1   9       40.11       38.58      3.41 o 
   5   1   9       33.16       38.45      3.67 o 
   7   1   9      212.27      210.50      7.55 o 
   9   1   9      286.03      317.46      9.39 o 
  11   1   9       26.93       45.27      4.33 o 
  13   1   9       45.66       42.58      4.86 o 
  15   1   9        5.98        0.00      4.26 o 
  17   1   9        3.62        2.23      3.35 o 
  19   1   9        6.73        5.51      3.87 o 
 -32   2   9        0.56        7.54      3.61 o 
 -30   2   9       89.81       83.14      4.66 o 
 -28   2   9       10.63       15.22      4.33 o 
 -26   2   9       11.46       15.68      4.20 o 
 -24   2   9       81.39       66.74      5.25 o 
 -22   2   9        0.00        0.00      3.41 o 
 -20   2   9     1256.45     1275.99     22.22 o 
 -18   2   9      473.62      525.92     11.57 o 
 -16   2   9      839.62      857.01     16.60 o 
 -14   2   9      831.01      949.35     16.41 o 
 -12   2   9     1327.67     1511.73     19.63 o 
 -10   2   9        3.36        0.33      2.23 o 
  -8   2   9      150.45      154.10      5.06 o 
  -6   2   9     2670.71     2758.62     24.86 o 
  -4   2   9      158.15      185.56      5.38 o 
  -2   2   9      139.91      166.16      5.32 o 
   0   2   9      433.02      435.18     10.19 o 
   2   2   9      544.91      526.31     13.15 o 
   4   2   9      139.97      139.95      5.58 o 
   6   2   9      755.38      735.48     17.44 o 
   8   2   9      439.26      421.20     11.89 o 
  10   2   9      460.80      480.26     13.34 o 
  12   2   9      157.66      155.23      7.42 o 
  14   2   9       53.56       70.80      5.18 o 
  16   2   9        1.91        0.00      3.41 o 
  18   2   9        3.83        5.05      3.54 o 
 -31   3   9       28.24       27.82      4.00 o 
 -29   3   9       20.54       16.93      3.54 o 
 -27   3   9        0.02        0.00      4.13 o 
 -25   3   9      241.79      231.95      8.27 o 
 -23   3   9        5.51       10.96      4.00 o 
 -21   3   9      107.64      136.51      5.84 o 
 -19   3   9      193.99      186.98      6.50 o 
 -17   3   9      824.36      853.48     17.84 o 
 -15   3   9      192.52      187.46      6.57 o 
 -13   3   9       61.45       66.28      3.74 o 
 -11   3   9     1177.78     1158.73     18.54 o 
  -9   3   9     2151.57     2182.69     24.41 o 
  -7   3   9        0.98        1.57      2.56 o 
  -5   3   9      438.30      464.66     11.84 o 
  -3   3   9       15.37       18.44      2.76 o 
  -1   3   9      549.68      515.35     12.89 o 
   1   3   9     1412.88     1254.63     20.20 o 
   3   3   9       17.57       15.02      3.41 o 
   5   3   9      631.21      571.05     13.35 o 
   7   3   9       51.95       51.51      4.72 o 
   9   3   9      219.74      197.15      7.55 o 
  11   3   9        6.00        8.59      3.87 o 
  13   3   9        9.26        2.10      4.20 o 
  15   3   9        8.76       15.55      3.61 o 
  17   3   9        0.01        5.58      3.54 o 
 -30   4   9       25.51       17.19      3.87 o 
 -28   4   9        1.75        0.00      3.21 o 
 -26   4   9        7.30        9.05      4.33 o 
 -24   4   9        9.40       12.07      4.20 o 
 -22   4   9       76.86       75.00      5.45 o 
 -20   4   9      110.38      107.23      5.78 o 
 -18   4   9      207.53      223.29      8.08 o 
 -16   4   9        8.35       18.11      3.35 o 
 -14   4   9        6.07        7.15      3.21 o 
 -12   4   9      719.23      758.13     16.72 o 
 -10   4   9        8.19        8.33      2.95 o 
  -8   4   9      103.71      129.62      5.05 o 
  -6   4   9        0.15        2.82      2.69 o 
  -4   4   9      146.13      137.72      5.19 o 
  -2   4   9     1488.73     1456.83     22.52 o 
   0   4   9      281.89      261.67      7.75 o 
   2   4   9       59.88       48.29      4.53 o 
   4   4   9      314.33      319.47      9.06 o 
   6   4   9        3.89        4.13      3.61 o 
   8   4   9       31.52       18.17      4.20 o 
  10   4   9       28.34       18.63      4.20 o 
  12   4   9       11.06       12.66      4.33 o 
  14   4   9       10.75       13.38      3.67 o 
  16   4   9       19.48       19.48      4.07 o 
 -29   5   9        4.50        2.56      3.74 o 
 -27   5   9        2.36        3.80      3.41 o 
 -25   5   9        0.01        0.79      3.21 o 
 -23   5   9       57.16       59.12      5.31 o 
 -21   5   9       30.52       29.06      4.72 o 
 -19   5   9       23.57       27.10      4.26 o 
 -17   5   9      235.51      245.56      7.81 o 
 -15   5   9       27.65       26.18      3.94 o 
 -13   5   9     1216.00     1242.09     23.20 o 
 -11   5   9       39.20       39.10      4.46 o 
  -9   5   9        0.81        0.00      3.15 o 
  -7   5   9       22.16       20.99      3.41 o 
  -5   5   9       45.91       42.25      4.07 o 
  -3   5   9      220.73      224.75      8.08 o 
  -1   5   9      458.75      466.40     12.29 o 
   1   5   9      295.50      268.54      8.60 o 
   3   5   9      113.32      117.67      5.64 o 
   5   5   9       16.73       18.76      3.94 o 
   7   5   9        5.63       10.37      4.00 o 
   9   5   9       14.10        8.53      4.20 o 
  11   5   9        5.82        9.18      3.41 o 
  13   5   9        1.70        2.16      3.54 o 
  15   5   9        2.31        1.57      3.87 o 
 -26   6   9       22.40       16.60      4.00 o 
 -24   6   9        0.16        0.66      3.54 o 
 -22   6   9        1.12        0.00      3.21 o 
 -20   6   9       22.67       22.83      4.59 o 
 -18   6   9       24.38       27.10      4.33 o 
 -16   6   9       34.33       22.11      4.40 o 
 -14   6   9       14.43       20.73      4.00 o 
 -12   6   9       49.46       49.41      4.46 o 
 -10   6   9       88.65       96.33      5.58 o 
  -8   6   9        5.24        3.61      3.74 o 
  -6   6   9       24.64       20.34      3.81 o 
  -4   6   9      235.97      239.78      8.99 o 
  -2   6   9       14.39       14.56      4.13 o 
   0   6   9       86.30       88.59      5.38 o 
   2   6   9       45.85       47.04      4.53 o 
   4   6   9        2.04        0.00      3.74 o 
   6   6   9       18.99        6.56      4.40 o 
   8   6   9        0.20        4.40      3.21 o 
  10   6   9        0.24        3.08      3.41 o 
  12   6   9        3.78        4.53      3.61 o 
 -23   7   9       10.33        2.30      3.94 o 
 -21   7   9        3.03       15.55      3.48 o 
 -19   7   9        5.11        6.89      3.41 o 
 -17   7   9        4.73        0.00      4.20 o 
 -15   7   9        9.08        7.41      4.26 o 
 -13   7   9       85.34       77.96      5.91 o 
 -11   7   9       32.91       35.17      4.53 o 
  -9   7   9        1.21        0.00      3.94 o 
  -7   7   9        0.03        0.92      4.07 o 
  -5   7   9       68.50       69.16      5.58 o 
  -3   7   9        7.18       11.81      4.13 o 
  -1   7   9        5.93        3.35      3.94 o 
   1   7   9       43.52       52.49      4.59 o 
   3   7   9       28.75       22.18      4.72 o 
   5   7   9        0.71        0.00      3.28 o 
   7   7   9       11.15        8.99      3.67 o 
   9   7   9       15.41       20.93      4.00 o 
 -20   8   9        3.21        4.66      3.80 o 
 -18   8   9        0.02        8.33      3.61 o 
 -16   8   9        0.10        0.00      3.48 o 
 -14   8   9        3.67        3.41      3.48 o 
 -12   8   9        7.89       16.07      3.67 o 
 -10   8   9        4.70        1.77      3.48 o 
  -8   8   9        0.01        0.66      3.41 o 
  -6   8   9        3.68        0.00      3.35 o 
  -4   8   9        1.81        1.71      3.41 o 
  -2   8   9        2.75        0.00      3.21 o 
   0   8   9       15.07       24.47      3.74 o 
   2   8   9        6.76        4.79      3.80 o 
   4   8   9        0.08        0.00      3.61 o 
   6   8   9        0.02        0.00      3.74 o 
 -13   9   9        1.80        5.25      3.94 o 
 -11   9   9        5.40        0.00      3.94 o 
  -9   9   9        1.93        1.51      3.87 o 
  -7   9   9        2.37        4.13      4.00 o 
  -5   9   9       11.19        9.77      4.00 o 
  -3   9   9       12.49       16.01      4.00 o 
  -1   9   9        0.00        1.90      3.94 o 
 -34   0  10        2.75       10.43      3.61 o 
 -32   0  10       24.12       13.19      3.67 o 
 -30   0  10      273.41      244.24      9.13 o 
 -28   0  10     1633.37     1598.37     30.20 o 
 -26   0  10        7.03        3.48      4.07 o 
 -24   0  10        0.55        4.13      3.28 o 
 -22   0  10      564.70      497.07     12.10 o 
 -20   0  10      241.38      251.78      7.49 o 
 -18   0  10      454.28      468.08     14.92 o 
 -16   0  10       91.01      100.15      4.53 o 
 -14   0  10       30.25       21.65      2.49 o 
 -12   0  10     1556.15     1591.85     19.46 o 
 -10   0  10     1154.39     1257.55     16.98 o 
  -8   0  10    14570.68    15100.68     58.56 o 
  -6   0  10     5645.58     5863.00     35.82 o 
  -4   0  10      383.29      326.77      7.69 o 
  -2   0  10     3002.50     2922.35     26.74 o 
   0   0  10      882.08     1089.81     17.27 o 
   2   0  10        5.06        6.23      2.69 o 
   4   0  10      163.13      153.88      6.30 o 
   6   0  10     2370.01     2297.82     29.67 o 
   8   0  10      222.79      216.14      7.35 o 
  10   0  10     1356.23     1565.14     28.08 o 
  12   0  10        9.49        7.35      4.07 o 
  14   0  10        9.93       12.86      4.20 o 
  16   0  10        0.01        0.00      3.35 o 
  18   0  10       15.51       23.81      4.00 o 
 -33   1  10        2.10        5.51      3.67 o 
 -31   1  10       23.70       19.94      3.48 o 
 -29   1  10      254.79      237.66      8.93 o 
 -27   1  10      169.26      157.66      6.76 o 
 -25   1  10      178.54      192.60      7.16 o 
 -23   1  10        0.74        0.00      3.28 o 
 -21   1  10       53.08       55.97      4.33 o 
 -19   1  10      130.04      125.70      5.58 o 
 -17   1  10     1803.94     1950.06     24.42 o 
 -15   1  10      313.52      372.50      9.00 o 
 -13   1  10       64.33       70.22      3.67 o 
 -11   1  10     4541.73     4615.31     33.06 o 
  -9   1  10     1021.67     1082.80     15.91 o 
  -7   1  10      605.18      641.55     12.44 o 
  -5   1  10     2216.73     2593.93     24.59 o 
  -3   1  10      126.47      165.17      5.25 o 
  -1   1  10      422.70      424.45      9.14 o 
   1   1  10      239.97      233.15      6.57 o 
   3   1  10        0.02        0.52      2.89 o 
   5   1  10      644.26      626.05     16.11 o 
   7   1  10      227.78      237.29      8.27 o 
   9   1  10      442.39      417.75     10.84 o 
  11   1  10      132.17      128.24      6.30 o 
  13   1  10      132.30      125.28      6.43 o 
  15   1  10       37.26       31.49      3.81 o 
  17   1  10       31.62       29.92      4.07 o 
 -32   2  10        4.18        0.00      3.54 o 
 -30   2  10        1.52        2.36      3.21 o 
 -28   2  10        0.13        2.30      4.00 o 
 -26   2  10      318.74      324.48     10.31 o 
 -24   2  10        7.94        6.49      3.80 o 
 -22   2  10       10.23       10.04      3.61 o 
 -20   2  10     1042.39     1022.30     20.29 o 
 -18   2  10     1062.35     1213.52     20.56 o 
 -16   2  10      570.93      688.90     15.19 o 
 -14   2  10       59.76       49.74      3.48 o 
 -12   2  10     1279.02     1616.03     20.87 o 
 -10   2  10     1967.24     2005.04     22.61 o 
  -8   2  10     3754.34     3975.36     31.47 o 
  -6   2  10     3414.18     3662.81     30.27 o 
  -4   2  10     1372.26     1461.28     19.69 o 
  -2   2  10      183.32      204.14      6.24 o 
   0   2  10       89.22       89.91      4.40 o 
   2   2  10       77.38       87.28      4.40 o 
   4   2  10       91.45       69.10      4.66 o 
   6   2  10        5.74        4.92      3.61 o 
   8   2  10      433.96      416.23     12.48 o 
  10   2  10      223.36      206.67      7.88 o 
  12   2  10      109.82       97.39      6.04 o 
  14   2  10       80.94       95.47      4.99 o 
  16   2  10        2.15        0.39      3.61 o 
 -31   3  10       60.97       63.64      4.66 o 
 -29   3  10       25.36       30.18      3.61 o 
 -27   3  10       76.46       69.49      5.71 o 
 -25   3  10       11.01       10.04      4.20 o 
 -23   3  10       71.20       65.42      5.05 o 
 -21   3  10      360.19      357.16      9.79 o 
 -19   3  10        6.11        7.09      3.35 o 
 -17   3  10       37.45       47.50      4.07 o 
 -15   3  10        0.98        0.79      3.08 o 
 -13   3  10       16.60       15.61      3.08 o 
 -11   3  10      391.98      447.20     10.06 o 
  -9   3  10       37.84       29.46      3.02 o 
  -7   3  10       12.33       19.88      2.82 o 
  -5   3  10     1025.02     1016.37     17.67 o 
  -3   3  10      750.29      817.25     16.39 o 
  -1   3  10      142.79      152.42      5.71 o 
   1   3  10       29.90       42.84      4.00 o 
   3   3  10      105.77      103.17      5.18 o 
   5   3  10       42.15       49.73      4.26 o 
   7   3  10       84.93       72.77      5.12 o 
   9   3  10       37.09       35.82      4.46 o 
  11   3  10      132.17      148.71      6.89 o 
  13   3  10       11.34       12.01      3.54 o 
  15   3  10       15.18       10.76      3.67 o 
 -30   4  10       10.53       11.22      3.61 o 
 -28   4  10       23.22       23.68      3.74 o 
 -26   4  10       99.88       89.24      6.37 o 
 -24   4  10       13.03       21.65      4.33 o 
 -22   4  10       18.40       25.65      4.33 o 
 -20   4  10       31.63       23.36      3.94 o 
 -18   4  10       25.93       33.26      3.87 o 
 -16   4  10      256.41      243.76      7.95 o 
 -14   4  10       35.96       46.71      3.81 o 
 -12   4  10        2.11        2.23      3.15 o 
 -10   4  10        0.26        2.03      2.89 o 
  -8   4  10        2.67        6.04      2.95 o 
  -6   4  10        4.94        7.48      2.89 o 
  -4   4  10      518.75      506.58     11.70 o 
  -2   4  10      416.25      424.78     11.17 o 
   0   4  10      390.45      360.84     10.64 o 
   2   4  10      113.42      102.51      5.38 o 
   4   4  10      349.43      337.62      9.92 o 
   6   4  10      242.53      238.79      8.01 o 
   8   4  10        8.31        3.94      3.94 o 
  10   4  10       60.88       61.48      5.18 o 
  12   4  10        9.44        2.82      3.61 o 
  14   4  10       27.39       28.34      4.00 o 
 -29   5  10        0.09        0.85      3.54 o 
 -27   5  10       25.23       20.14      3.87 o 
 -25   5  10      104.44       92.20      4.99 o 
 -23   5  10       69.96       73.88      5.97 o 
 -21   5  10      213.25      237.12      8.27 o 
 -19   5  10      158.26      159.83      7.02 o 
 -17   5  10      331.98      320.84      9.85 o 
 -15   5  10        0.28        0.00      3.61 o 
 -13   5  10      692.58      709.77     18.35 o 
 -11   5  10        0.01        0.00      3.21 o 
  -9   5  10      125.14      108.62      5.05 o 
  -7   5  10       20.21       15.35      3.41 o 
  -5   5  10        8.26        2.16      3.41 o 
  -3   5  10      719.79      758.06     18.81 o 
  -1   5  10      152.78      156.61      6.56 o 
   1   5  10       50.67       45.01      4.33 o 
   3   5  10       12.88       10.17      3.87 o 
   5   5  10       56.55       52.95      4.79 o 
   7   5  10       11.02       17.58      4.13 o 
   9   5  10       28.14       29.39      3.61 o 
  11   5  10        9.24        9.84      3.54 o 
  13   5  10        6.67        6.49      3.80 o 
 -26   6  10       45.14       42.12      4.46 o 
 -24   6  10       20.41       25.26      3.81 o 
 -22   6  10        1.33        4.59      3.21 o 
 -20   6  10       19.94       15.55      4.40 o 
 -18   6  10       21.17       30.97      4.40 o 
 -16   6  10      103.39      114.05      5.97 o 
 -14   6  10       13.12        8.27      4.00 o 
 -12   6  10        0.01        4.33      3.87 o 
 -10   6  10       31.15       26.51      4.26 o 
  -8   6  10        0.95        8.79      3.41 o 
  -6   6  10       29.33       31.69      4.13 o 
  -4   6  10      204.53      231.01      8.07 o 
  -2   6  10       18.06       23.49      4.20 o 
   0   6  10       43.65       40.02      4.33 o 
   2   6  10       58.04       48.82      4.72 o 
   4   6  10       18.15       23.16      4.40 o 
   6   6  10        4.69        6.69      3.15 o 
   8   6  10        1.56        0.00      3.41 o 
  10   6  10        1.44        2.43      3.61 o 
 -23   7  10        8.10       16.86      3.80 o 
 -21   7  10       28.45       37.13      3.87 o 
 -19   7  10        2.42        2.62      3.35 o 
 -17   7  10        1.88        4.53      4.33 o 
 -15   7  10        4.38        1.18      4.20 o 
 -13   7  10       12.19       10.17      4.33 o 
 -11   7  10        2.79        8.00      3.94 o 
  -9   7  10       10.29       13.38      4.26 o 
  -7   7  10      207.22      223.45      8.60 o 
  -5   7  10        1.98        1.84      4.13 o 
  -3   7  10        2.16        2.89      4.20 o 
  -1   7  10        6.71        3.21      4.33 o 
   1   7  10        0.13        0.00      4.00 o 
   3   7  10       26.88       23.09      3.74 o 
   5   7  10       48.49       60.56      4.26 o 
   7   7  10        5.97        0.00      3.61 o 
   9   7  10        4.42        0.00      3.80 o 
 -20   8  10        0.46        7.35      3.80 o 
 -18   8  10        0.17        0.00      3.67 o 
 -16   8  10        8.68       16.47      3.74 o 
 -14   8  10        0.28        1.51      3.48 o 
 -12   8  10       10.71       11.61      3.61 o 
 -10   8  10       61.47       69.81      4.59 o 
  -8   8  10        0.03        0.39      3.41 o 
  -6   8  10       17.33        8.53      3.54 o 
  -4   8  10        8.27       17.06      3.61 o 
  -2   8  10        7.61        4.79      3.54 o 
   0   8  10        4.36        4.20      3.48 o 
   2   8  10        7.93        8.99      3.74 o 
   4   8  10        2.92        8.99      3.87 o 
 -11   9  10       10.35       19.55      4.20 o 
  -9   9  10        0.05        0.00      4.00 o 
  -7   9  10       21.72       25.19      4.46 o 
  -5   9  10        6.84       12.40      4.00 o 
 -33   1  11       31.22       20.08      3.87 o 
 -31   1  11       14.43        9.97      3.48 o 
 -29   1  11      358.46      324.83     11.10 o 
 -27   1  11      170.40      165.41      7.42 o 
 -25   1  11        7.74       17.65      3.87 o 
 -23   1  11      113.07      105.66      5.18 o 
 -21   1  11        0.54        1.38      3.21 o 
 -19   1  11      144.15      165.55      5.78 o 
 -17   1  11       86.38      113.47      4.99 o 
 -15   1  11      241.18      251.10      7.95 o 
 -13   1  11      332.37      367.55      8.67 o 
 -11   1  11     3501.01     3508.56     30.08 o 
  -9   1  11      350.21      434.14     11.24 o 
  -7   1  11      107.64       93.01      4.00 o 
  -5   1  11      859.31     1028.85     16.67 o 
  -3   1  11      502.41      553.77     13.09 o 
  -1   1  11      482.57      566.58     13.48 o 
   1   1  11      504.78      524.01     13.81 o 
   3   1  11      205.49      190.60      7.16 o 
   5   1  11       97.05       94.63      5.18 o 
   7   1  11      635.43      623.32     14.53 o 
   9   1  11       22.45       23.03      4.20 o 
  11   1  11       95.86       95.41      5.91 o 
  13   1  11        5.66        3.80      3.28 o 
  15   1  11        0.17        0.52      3.48 o 
 -34   2  11        4.90        8.59      3.80 o 
 -32   2  11       22.12       26.24      3.87 o 
 -30   2  11        2.25        0.00      3.28 o 
 -28   2  11        2.46        1.18      4.13 o 
 -26   2  11      115.77      106.91      5.91 o 
 -24   2  11      115.65      108.15      5.51 o 
 -22   2  11      321.87      311.26      9.20 o 
 -20   2  11      474.48      580.44     12.95 o 
 -18   2  11        7.40        8.66      3.28 o 
 -16   2  11      245.47      270.38      7.49 o 
 -14   2  11      459.61      406.38      9.86 o 
 -12   2  11       10.03        3.94      2.69 o 
 -10   2  11       30.51       44.55      3.41 o 
  -8   2  11      402.46      421.64      9.40 o 
  -6   2  11        2.02        7.41      2.69 o 
  -4   2  11      108.51      114.14      4.79 o 
  -2   2  11      249.59      270.00      7.22 o 
   0   2  11       73.32       58.80      3.94 o 
   2   2  11      586.92      566.46     12.36 o 
   4   2  11      343.21      349.79      9.39 o 
   6   2  11       16.23       17.58      3.87 o 
   8   2  11       70.02       67.32      5.25 o 
  10   2  11       40.58       34.38      4.72 o 
  12   2  11       62.21       73.29      5.38 o 
  14   2  11      107.70       98.63      5.38 o 
  16   2  11       48.00       65.94      4.53 o 
 -33   3  11        1.90        5.18      3.67 o 
 -31   3  11        2.38        0.00      3.48 o 
 -29   3  11       44.18       42.25      4.00 o 
 -27   3  11       35.20       32.80      4.79 o 
 -25   3  11        0.64        0.66      3.74 o 
 -23   3  11      109.04      110.65      5.58 o 
 -21   3  11      168.94      154.65      6.70 o 
 -19   3  11       27.74       38.45      3.81 o 
 -17   3  11       10.41       11.81      3.15 o 
 -15   3  11      133.14      138.10      5.51 o 
 -13   3  11      259.92      241.24      7.36 o 
 -11   3  11      190.05      233.75      6.96 o 
  -9   3  11      129.34      102.66      4.73 o 
  -7   3  11      591.84      650.72     14.80 o 
  -5   3  11      105.83      100.29      4.73 o 
  -3   3  11      361.64      356.26      9.86 o 
  -1   3  11      275.96      269.93      7.88 o 
   1   3  11      312.44      267.59      8.47 o 
   3   3  11       20.74       18.63      4.00 o 
   5   3  11      162.99      151.95      6.70 o 
   7   3  11      251.93      252.58      8.34 o 
   9   3  11       45.73       46.32      4.66 o 
  11   3  11        0.10        0.00      4.07 o 
  13   3  11        1.78        4.53      3.48 o 
  15   3  11        4.54        0.00      3.74 o 
 -32   4  11       28.50       33.13      4.20 o 
 -30   4  11        2.29        5.97      3.54 o 
 -28   4  11        8.59       14.76      3.41 o 
 -26   4  11        6.58       11.02      4.40 o 
 -24   4  11      182.58      179.53      7.81 o 
 -22   4  11      416.39      443.24     11.69 o 
 -20   4  11      109.21      109.86      5.58 o 
 -18   4  11      204.28      205.16      7.16 o 
 -16   4  11        5.83        6.95      3.41 o 
 -14   4  11       10.01       13.71      3.41 o 
 -12   4  11       36.84       47.57      4.00 o 
 -10   4  11       13.06       16.93      3.15 o 
  -8   4  11      273.62      293.77      8.14 o 
  -6   4  11       23.72       27.03      3.35 o 
  -4   4  11       50.63       51.11      4.53 o 
  -2   4  11      404.35      434.38     12.02 o 
   0   4  11      712.50      695.87     17.83 o 
   2   4  11      125.16      110.26      5.58 o 
   4   4  11      109.59      113.99      5.91 o 
   6   4  11       37.75       37.07      4.40 o 
   8   4  11       53.11       65.94      4.99 o 
  10   4  11       37.78       37.92      3.87 o 
  12   4  11       48.53       39.23      4.13 o 
  14   4  11       28.66       33.66      4.40 o 
 -29   5  11        1.41        2.49      3.54 o 
 -27   5  11       45.29       57.28      4.46 o 
 -25   5  11       67.29       71.19      4.53 o 
 -23   5  11      118.41      145.43      7.02 o 
 -21   5  11       14.01        9.84      4.20 o 
 -19   5  11        2.79        0.00      3.87 o 
 -17   5  11        3.15        0.00      3.87 o 
 -15   5  11      195.77      215.46      7.62 o 
 -13   5  11       45.29       28.80      4.00 o 
 -11   5  11       21.15       16.86      3.61 o 
  -9   5  11       12.36       16.66      3.48 o 
  -7   5  11      196.23      209.55      7.22 o 
  -5   5  11       56.10       53.15      4.79 o 
  -3   5  11       19.15       12.86      3.94 o 
  -1   5  11      111.87       99.03      5.45 o 
   1   5  11       75.47       81.50      5.25 o 
   3   5  11       69.81       75.39      4.86 o 
   5   5  11       20.28       22.11      4.40 o 
   7   5  11        3.27        9.71      4.13 o 
   9   5  11        2.00        0.00      3.41 o 
  11   5  11        9.00        5.51      3.74 o 
 -28   6  11       21.16       19.81      4.07 o 
 -26   6  11       69.77       77.03      4.92 o 
 -24   6  11        0.03        6.43      3.41 o 
 -22   6  11       15.30       13.97      3.54 o 
 -20   6  11        0.42        7.41      4.13 o 
 -18   6  11       66.78       57.28      5.64 o 
 -16   6  11      103.03      115.82      6.23 o 
 -14   6  11      100.31      100.34      5.84 o 
 -12   6  11      250.34      246.21      8.47 o 
 -10   6  11       20.68       23.68      4.07 o 
  -8   6  11       87.16       99.74      5.58 o 
  -6   6  11       58.43       54.07      4.72 o 
  -4   6  11      254.13      311.87     10.24 o 
  -2   6  11       66.24       65.29      5.45 o 
   0   6  11        5.07        2.95      3.94 o 
   2   6  11        4.29        0.00      4.07 o 
   4   6  11        3.11        7.22      4.07 o 
   6   6  11        0.68        6.30      3.35 o 
   8   6  11        4.90       11.81      3.54 o 
  10   6  11        4.02        8.86      3.80 o 
 -23   7  11        8.04        8.33      3.80 o 
 -21   7  11       10.85        6.69      3.48 o 
 -19   7  11        1.34        7.94      3.28 o 
 -17   7  11       18.51       15.88      3.48 o 
 -15   7  11       12.04        9.91      4.33 o 
 -13   7  11       26.93       27.82      4.85 o 
 -11   7  11       64.98       67.78      5.31 o 
  -9   7  11       43.81       55.37      5.12 o 
  -7   7  11      107.95      130.33      6.89 o 
  -5   7  11        6.20        3.21      4.33 o 
  -3   7  11      149.88      146.16      7.09 o 
  -1   7  11       12.04       18.17      3.61 o 
   1   7  11       21.66       24.60      3.74 o 
   3   7  11        3.63        0.00      3.48 o 
   5   7  11        5.16        8.13      3.74 o 
   7   7  11        5.51        5.44      4.00 o 
 -20   8  11       37.96       56.23      4.46 o 
 -18   8  11        0.59        0.00      3.67 o 
 -16   8  11       16.58       17.98      4.07 o 
 -14   8  11        4.09        8.20      3.61 o 
 -12   8  11       10.03       14.56      3.80 o 
 -10   8  11        4.88        8.92      3.67 o 
  -8   8  11        0.74        1.18      3.54 o 
  -6   8  11        4.70        5.05      3.54 o 
  -4   8  11        1.73        2.62      3.54 o 
  -2   8  11        0.07        4.53      3.41 o 
   0   8  11        7.14        4.59      3.61 o 
   2   8  11        1.34        3.74      3.67 o 
 -34   0  12       48.23       36.15      4.26 o 
 -32   0  12      150.31      131.46      5.71 o 
 -30   0  12       64.75       58.46      5.45 o 
 -28   0  12       29.34       34.90      4.92 o 
 -26   0  12      267.40      215.83      7.55 o 
 -24   0  12        2.95        0.59      3.41 o 
 -22   0  12       12.06       12.60      3.35 o 
 -20   0  12       64.90       75.59      4.40 o 
 -18   0  12      655.63      687.28     15.92 o 
 -16   0  12      381.60      388.41      9.73 o 
 -14   0  12      152.75      174.43      6.04 o 
 -12   0  12     5246.07     5051.29     37.59 o 
 -10   0  12     1221.28     1134.48     18.02 o 
  -8   0  12      300.91      345.67      8.61 o 
  -6   0  12        4.52       11.87      2.69 o 
  -4   0  12      816.86      787.31     15.67 o 
  -2   0  12     1050.75      977.96     17.86 o 
   0   0  12       21.37       31.23      3.35 o 
   2   0  12      404.65      346.81     10.12 o 
   4   0  12      560.32      613.16     13.74 o 
   6   0  12      344.70      420.16     10.71 o 
   8   0  12        1.22        9.71      3.94 o 
  10   0  12       44.31       33.20      4.66 o 
  12   0  12        5.05        6.49      3.21 o 
  14   0  12       14.63       10.50      3.67 o 
 -33   1  12       54.79       53.34      4.33 o 
 -31   1  12       13.53       12.27      3.61 o 
 -29   1  12      394.83      372.09     12.02 o 
 -27   1  12       56.44       56.49      4.99 o 
 -25   1  12       22.29       22.70      3.94 o 
 -23   1  12      145.74      138.36      6.24 o 
 -21   1  12       35.95       44.48      4.33 o 
 -19   1  12       77.73       72.45      4.40 o 
 -17   1  12      411.21      422.21     10.38 o 
 -15   1  12      884.25      978.17     17.72 o 
 -13   1  12        0.85        0.00      2.76 o 
 -11   1  12     5308.58     5105.31     37.99 o 
  -9   1  12       11.39       16.27      2.82 o 
  -7   1  12      418.26      445.98      9.66 o 
  -5   1  12       72.78       75.99      3.87 o 
  -3   1  12       15.62       23.22      3.21 o 
  -1   1  12       27.06       32.02      3.35 o 
   1   1  12     1056.01     1043.91     19.70 o 
   3   1  12      135.38      129.96      6.04 o 
   5   1  12       59.20       56.69      4.79 o 
   7   1  12        0.71        0.00      3.94 o 
   9   1  12        7.35        6.95      4.07 o 
  11   1  12       42.73       44.09      4.92 o 
  13   1  12       20.77       12.46      3.74 o 
  15   1  12       32.36       34.18      4.13 o 
 -34   2  12       43.36       35.43      4.20 o 
 -32   2  12       48.14       52.29      4.07 o 
 -30   2  12       11.37        7.41      3.35 o 
 -28   2  12       56.22       50.46      4.86 o 
 -26   2  12       52.86       48.16      4.79 o 
 -24   2  12        4.92        3.74      3.67 o 
 -22   2  12       93.63       66.28      5.05 o 
 -20   2  12      201.84      215.34      6.83 o 
 -18   2  12      167.10      173.70      6.04 o 
 -16   2  12       87.46       91.61      4.99 o 
 -14   2  12      335.06      368.59      9.72 o 
 -12   2  12      124.97      122.55      5.12 o 
 -10   2  12      724.61      779.83     15.73 o 
  -8   2  12      434.28      368.20      9.47 o 
  -6   2  12       25.89       39.50      3.48 o 
  -4   2  12      147.78      152.95      5.38 o 
  -2   2  12        6.69        8.20      2.95 o 
   0   2  12       21.07       34.18      3.74 o 
   2   2  12      527.44      525.29     12.75 o 
   4   2  12       14.95       17.65      3.94 o 
   6   2  12       59.50       52.43      4.59 o 
   8   2  12        6.33        7.54      4.13 o 
  10   2  12       15.46       12.53      4.33 o 
  12   2  12        0.04        4.40      3.41 o 
  14   2  12        4.95        0.00      4.00 o 
 -33   3  12       14.20       15.61      3.87 o 
 -31   3  12        2.48        2.62      3.41 o 
 -29   3  12        0.47        0.00      3.28 o 
 -27   3  12       33.86       28.28      4.59 o 
 -25   3  12        5.79        8.46      3.94 o 
 -23   3  12       70.80       76.84      5.38 o 
 -21   3  12       11.11       13.12      3.74 o 
 -19   3  12      103.14       90.30      4.99 o 
 -17   3  12      391.55      393.38     10.97 o 
 -15   3  12       85.61       91.35      5.12 o 
 -13   3  12      620.03      666.01     15.85 o 
 -11   3  12      154.36      150.59      5.65 o 
  -9   3  12      107.42      122.80      5.32 o 
  -7   3  12       32.69       39.76      3.74 o 
  -5   3  12       48.78       39.30      3.94 o 
  -3   3  12      193.76      206.68      7.29 o 
  -1   3  12      500.72      499.75     12.36 o 
   1   3  12      240.38      215.30      8.27 o 
   3   3  12      860.59      839.52     20.33 o 
   5   3  12       67.48       63.84      4.86 o 
   7   3  12      119.19      122.26      6.17 o 
   9   3  12        0.45        0.00      4.07 o 
  11   3  12       20.60       26.64      3.74 o 
  13   3  12        0.59        1.51      3.54 o 
 -32   4  12       16.69       14.96      4.07 o 
 -30   4  12       18.73       24.86      3.74 o 
 -28   4  12        3.87        0.00      3.35 o 
 -26   4  12       22.36       20.73      4.66 o 
 -24   4  12      124.97      132.04      6.56 o 
 -22   4  12       17.64       20.27      4.20 o 
 -20   4  12        2.57        0.00      3.61 o 
 -18   4  12       49.70       65.42      4.86 o 
 -16   4  12      244.36      284.12      8.73 o 
 -14   4  12       22.24       30.44      3.67 o 
 -12   4  12      180.11      193.86      6.50 o 
 -10   4  12        5.33        0.00      3.28 o 
  -8   4  12      341.88      355.46      9.07 o 
  -6   4  12       19.45       26.83      3.81 o 
  -4   4  12        2.58        0.00      3.61 o 
  -2   4  12        0.96        0.00      3.80 o 
   0   4  12      174.44      170.41      6.96 o 
   2   4  12      117.50       96.01      5.78 o 
   4   4  12       21.92       23.68      4.26 o 
   6   4  12       53.99       43.83      4.66 o 
   8   4  12        1.18        6.63      3.15 o 
  10   4  12        1.43        7.28      3.41 o 
  12   4  12        3.72        4.26      3.67 o 
 -29   5  12        2.47        0.00      3.67 o 
 -27   5  12       75.85       75.72      4.92 o 
 -25   5  12       65.04       67.25      4.46 o 
 -23   5  12      124.06      153.37      7.22 o 
 -21   5  12        0.09        0.66      4.07 o 
 -19   5  12      289.09      269.82      9.59 o 
 -17   5  12      270.93      240.00      8.34 o 
 -15   5  12      619.99      685.20     15.52 o 
 -13   5  12       87.95       84.98      5.05 o 
 -11   5  12       46.85       50.00      4.07 o 
  -9   5  12        5.40       10.43      3.54 o 
  -7   5  12       59.04       67.58      5.05 o 
  -5   5  12      546.63      565.93     14.00 o 
  -3   5  12      240.00      274.90      9.39 o 
  -1   5  12      228.96      266.22      8.34 o 
   1   5  12        1.71        9.64      3.67 o 
   3   5  12        2.30        6.89      4.00 o 
   5   5  12       30.47       21.19      4.40 o 
   7   5  12       26.79       25.39      3.67 o 
   9   5  12       13.66       12.14      3.80 o 
  11   5  12        2.01        5.58      3.80 o 
 -28   6  12        3.60        2.82      4.00 o 
 -26   6  12       48.60       53.93      4.59 o 
 -24   6  12        0.00        0.00      3.41 o 
 -22   6  12        5.85        8.79      3.35 o 
 -20   6  12       75.80      102.56      6.30 o 
 -18   6  12       11.02       15.88      4.26 o 
 -16   6  12      116.90       84.85      5.97 o 
 -14   6  12       34.57       33.00      4.59 o 
 -12   6  12       52.86       75.19      5.38 o 
 -10   6  12        1.64        5.64      3.87 o 
  -8   6  12       26.40       28.34      4.46 o 
  -6   6  12       37.62       50.19      4.66 o 
  -4   6  12        1.28        2.43      4.13 o 
  -2   6  12      132.00      140.12      6.56 o 
   0   6  12        0.72        0.00      3.87 o 
   2   6  12       59.73       57.94      5.31 o 
   4   6  12        2.24        0.00      3.28 o 
   6   6  12        4.08        1.71      3.41 o 
   8   6  12        7.15       10.69      3.80 o 
 -23   7  12       27.39       27.82      4.13 o 
 -21   7  12        1.61        6.69      3.61 o 
 -19   7  12        3.70        2.03      3.41 o 
 -17   7  12       31.32       41.79      3.94 o 
 -15   7  12        1.40        0.98      3.21 o 
 -13   7  12        3.87        4.26      4.26 o 
 -11   7  12        0.61        0.00      4.33 o 
  -9   7  12       11.45        8.59      4.66 o 
  -7   7  12        0.42        1.64      4.59 o 
  -5   7  12       61.63       68.30      5.51 o 
  -3   7  12        6.56        0.00      3.41 o 
  -1   7  12       29.16       30.64      3.94 o 
   1   7  12       12.15       11.15      3.54 o 
   3   7  12       10.61        4.53      3.74 o 
   5   7  12        0.62        0.00      3.74 o 
 -18   8  12        6.99        4.72      3.94 o 
 -16   8  12        7.40       16.40      3.74 o 
 -14   8  12        1.86        2.10      3.67 o 
 -12   8  12       29.01       44.87      4.33 o 
 -10   8  12        2.99        0.79      3.67 o 
  -8   8  12       16.33       25.13      3.94 o 
  -6   8  12       17.42       22.90      3.87 o 
  -4   8  12        0.81        3.02      3.61 o 
  -2   8  12        3.39        0.13      3.74 o 
   0   8  12        9.66       10.89      3.87 o 
 -33   1  13       10.48       10.37      3.61 o 
 -31   1  13        8.60       14.37      3.41 o 
 -29   1  13      352.64      364.88     11.43 o 
 -27   1  13       67.58       65.22      5.31 o 
 -25   1  13        4.48        0.00      3.67 o 
 -23   1  13      118.95      126.80      5.58 o 
 -21   1  13      151.93      158.72      6.37 o 
 -19   1  13      502.80      512.17     12.10 o 
 -17   1  13        9.88       19.22      3.28 o 
 -15   1  13       72.01       93.71      4.92 o 
 -13   1  13      235.70      230.12      7.03 o 
 -11   1  13       66.13       81.17      4.27 o 
  -9   1  13      272.36      287.97      8.54 o 
  -7   1  13       88.53      113.54      4.73 o 
  -5   1  13        0.00        0.59      2.82 o 
  -3   1  13        9.76       19.22      3.21 o 
  -1   1  13       19.51       17.98      3.21 o 
   1   1  13       34.48       44.88      4.13 o 
   3   1  13      196.18      159.46      6.63 o 
   5   1  13        1.53        0.00      3.67 o 
   7   1  13        0.36        1.12      3.87 o 
   9   1  13        0.09        0.00      4.13 o 
  11   1  13       13.02       13.19      3.48 o 
  13   1  13        7.26       12.66      3.74 o 
 -34   2  13       11.62       12.86      4.00 o 
 -32   2  13       29.89       28.34      3.81 o 
 -30   2  13        0.84        0.00      3.21 o 
 -28   2  13       47.83       49.60      5.05 o 
 -26   2  13      335.09      311.76     10.11 o 
 -24   2  13      361.04      340.57      9.98 o 
 -22   2  13      889.23      819.56     19.88 o 
 -20   2  13        1.27        8.07      3.48 o 
 -18   2  13       98.25      102.90      4.92 o 
 -16   2  13        9.29        8.27      3.35 o 
 -14   2  13       19.47       21.52      3.41 o 
 -12   2  13       12.84       17.39      3.35 o 
 -10   2  13     1659.82     1738.20     24.06 o 
  -8   2  13        4.43        0.00      3.08 o 
  -6   2  13        4.53        9.18      2.89 o 
  -4   2  13        0.01        0.00      2.82 o 
  -2   2  13       47.39       52.43      4.13 o 
   0   2  13      138.83      133.50      5.97 o 
   2   2  13       47.23       48.36      4.20 o 
   4   2  13      119.86      123.64      5.91 o 
   6   2  13      408.97      376.07     10.97 o 
   8   2  13        4.56        0.13      4.07 o 
  10   2  13        1.23        2.03      3.21 o 
  12   2  13        1.58        5.64      3.61 o 
 -33   3  13        5.55        2.89      3.67 o 
 -31   3  13       15.01       15.68      3.67 o 
 -29   3  13       33.40       29.46      3.67 o 
 -27   3  13       10.15       10.63      4.20 o 
 -25   3  13       28.57       18.50      4.40 o 
 -23   3  13       15.28       18.89      4.00 o 
 -21   3  13      197.34      169.63      7.02 o 
 -19   3  13       96.40       89.77      5.18 o 
 -17   3  13       18.59       11.94      3.48 o 
 -15   3  13      116.18      107.57      5.45 o 
 -13   3  13      118.84      114.20      5.45 o 
 -11   3  13      200.67      175.57      6.17 o 
  -9   3  13      542.66      603.26     15.71 o 
  -7   3  13      793.29      823.70     18.03 o 
  -5   3  13       68.76       50.40      4.40 o 
  -3   3  13     1604.72     1636.08     25.81 o 
  -1   3  13     1241.47     1242.12     23.46 o 
   1   3  13      147.25      140.13      6.56 o 
   3   3  13        0.78        1.12      3.87 o 
   5   3  13       53.28       53.54      4.72 o 
   7   3  13       36.54       41.99      4.66 o 
   9   3  13        1.68        2.89      3.41 o 
  11   3  13        7.98       11.74      3.61 o 
 -32   4  13       13.67       12.73      3.80 o 
 -30   4  13        0.04        7.15      3.54 o 
 -28   4  13       90.13       87.80      4.86 o 
 -26   4  13        8.40        7.48      4.53 o 
 -24   4  13       56.26       61.87      5.05 o 
 -22   4  13        5.32        6.10      4.07 o 
 -20   4  13        1.54        2.43      3.80 o 
 -18   4  13        2.42        0.00      3.74 o 
 -16   4  13        0.10        3.21      3.54 o 
 -14   4  13       40.62       49.54      4.40 o 
 -12   4  13       36.15       34.90      3.81 o 
 -10   4  13       79.46       69.43      4.66 o 
  -8   4  13       46.70       41.93      4.07 o 
  -6   4  13     1646.04     1723.44     27.13 o 
  -4   4  13      540.46      525.99     13.48 o 
  -2   4  13       42.09       36.48      4.92 o 
   0   4  13       23.16       16.14      4.00 o 
   2   4  13      114.12       96.86      5.84 o 
   4   4  13       49.12       28.41      4.72 o 
   6   4  13        0.44        0.00      4.00 o 
   8   4  13        3.96       14.63      3.41 o 
  10   4  13        0.74        0.00      3.67 o 
 -29   5  13        0.77        2.69      3.80 o 
 -27   5  13       12.75       17.78      3.80 o 
 -25   5  13        0.14        0.00      3.41 o 
 -23   5  13        0.94        6.43      4.40 o 
 -21   5  13      109.17      111.30      6.30 o 
 -19   5  13       84.24      101.84      6.04 o 
 -17   5  13       36.10       36.87      4.53 o 
 -15   5  13      144.22      154.24      7.02 o 
 -13   5  13       19.43       18.37      3.94 o 
 -11   5  13        6.33        0.00      3.54 o 
  -9   5  13       54.29       54.00      4.72 o 
  -7   5  13        3.08        0.00      3.87 o 
  -5   5  13        0.01        5.12      3.87 o 
  -3   5  13       21.21       21.91      4.53 o 
  -1   5  13        3.50        4.59      3.74 o 
   1   5  13       16.12       15.42      3.87 o 
   3   5  13        2.91        4.20      4.07 o 
   5   5  13        0.03        3.08      3.35 o 
   7   5  13       14.27       22.24      3.74 o 
   9   5  13        6.22       11.02      3.74 o 
 -28   6  13       38.79       42.78      4.79 o 
 -26   6  13        8.48        4.85      4.00 o 
 -24   6  13       25.86       27.10      3.81 o 
 -22   6  13        7.96        6.63      3.48 o 
 -20   6  13        7.57        9.38      4.46 o 
 -18   6  13        0.62        0.00      4.13 o 
 -16   6  13       28.57       28.67      4.59 o 
 -14   6  13        0.22        6.43      4.07 o 
 -12   6  13        0.02        3.41      3.94 o 
 -10   6  13        5.65       11.22      4.07 o 
  -8   6  13       90.92       90.75      5.97 o 
  -6   6  13       18.49       13.78      4.53 o 
  -4   6  13       32.18       27.75      4.72 o 
  -2   6  13       28.52       25.78      4.59 o 
   0   6  13        4.22        3.15      3.21 o 
   2   6  13        2.21        0.00      3.35 o 
   4   6  13        4.11        8.33      3.54 o 
   6   6  13        6.66        8.53      3.67 o 
 -23   7  13        6.53        7.94      3.87 o 
 -21   7  13        0.03        0.00      3.54 o 
 -19   7  13        0.23        1.84      3.41 o 
 -17   7  13       11.40       14.30      3.54 o 
 -15   7  13       44.57       49.60      4.00 o 
 -13   7  13       48.22       60.89      4.13 o 
 -11   7  13       32.33       37.46      3.94 o 
  -9   7  13       21.27       18.37      3.94 o 
  -7   7  13       31.90       25.46      3.87 o 
  -5   7  13       82.90       88.71      5.25 o 
  -3   7  13        0.64        0.20      3.48 o 
  -1   7  13       31.22       33.26      4.00 o 
   1   7  13        0.25        4.59      3.67 o 
   3   7  13        4.30        2.30      3.74 o 
 -18   8  13       18.65       21.91      4.20 o 
 -16   8  13        1.38        0.00      3.74 o 
 -14   8  13        2.03        5.12      3.80 o 
 -12   8  13        0.45        1.18      3.87 o 
 -10   8  13       14.29       20.60      3.94 o 
  -8   8  13        0.33        8.99      3.87 o 
  -6   8  13        0.16        4.40      3.80 o 
  -4   8  13        1.26        1.18      3.87 o 
  -2   8  13        5.98        7.68      3.94 o 
 -34   0  14       35.51       25.39      4.07 o 
 -32   0  14       25.80       24.34      3.81 o 
 -30   0  14      459.01      423.92     12.61 o 
 -28   0  14      117.37      108.74      6.04 o 
 -26   0  14       82.83       73.43      5.25 o 
 -24   0  14        3.87        2.23      3.54 o 
 -22   0  14        7.73        2.69      3.41 o 
 -20   0  14      272.76      255.73      8.21 o 
 -18   0  14      902.28     1014.46     19.75 o 
 -16   0  14     1492.94     1421.94     22.71 o 
 -14   0  14      213.03      189.83      7.09 o 
 -12   0  14     2618.38     3021.07     31.40 o 
 -10   0  14     1004.56     1031.31     19.11 o 
  -8   0  14       76.44       90.82      4.59 o 
  -6   0  14     1207.36     1304.55     21.50 o 
  -4   0  14       93.08       81.11      4.53 o 
  -2   0  14     1069.23     1157.29     21.41 o 
   0   0  14       68.50       58.60      4.40 o 
   2   0  14        4.12       10.63      3.48 o 
   4   0  14      501.57      485.87     13.80 o 
   6   0  14       65.10       64.56      4.99 o 
   8   0  14       75.17       74.54      5.31 o 
  10   0  14       66.88       66.53      4.53 o 
  12   0  14        0.75        0.00      3.67 o 
 -35   1  14        0.70        2.30      3.80 o 
 -33   1  14        3.26        3.61      3.61 o 
 -31   1  14       65.80       71.58      4.46 o 
 -29   1  14        4.35        4.13      4.40 o 
 -27   1  14       40.41       36.09      4.53 o 
 -25   1  14        9.01       12.20      3.80 o 
 -23   1  14        0.18        0.20      3.48 o 
 -21   1  14      153.00      127.87      6.10 o 
 -19   1  14      151.33      159.77      6.24 o 
 -17   1  14       65.10       65.75      4.27 o 
 -15   1  14       82.13       78.36      4.46 o 
 -13   1  14      728.00      700.31     16.39 o 
 -11   1  14       13.64       12.07      3.21 o 
  -9   1  14      105.57      107.50      4.99 o 
  -7   1  14        6.19        6.49      3.02 o 
  -5   1  14        5.43        0.00      2.95 o 
  -3   1  14      114.80      112.49      5.64 o 
  -1   1  14       23.84       25.59      3.41 o 
   1   1  14       26.52       32.54      3.67 o 
   3   1  14       32.61       32.28      4.07 o 
   5   1  14       19.15       19.48      4.13 o 
   7   1  14       26.35       20.40      4.33 o 
   9   1  14       26.34       24.14      3.61 o 
  11   1  14        0.02        0.00      3.54 o 
 -34   2  14       15.50       11.87      3.94 o 
 -32   2  14        1.11        4.59      3.54 o 
 -30   2  14       11.61       12.14      3.48 o 
 -28   2  14      106.48       92.86      6.10 o 
 -26   2  14       24.41       20.34      4.26 o 
 -24   2  14       76.83       76.64      5.51 o 
 -22   2  14        6.97       15.48      3.80 o 
 -20   2  14      289.60      316.22      9.13 o 
 -18   2  14      104.61      126.27      5.91 o 
 -16   2  14       54.10       52.10      4.40 o 
 -14   2  14     1058.79     1101.94     20.56 o 
 -12   2  14     1312.10     1267.31     21.70 o 
 -10   2  14      646.69      674.46     16.31 o 
  -8   2  14      166.97      145.41      5.78 o 
  -6   2  14        6.46        2.30      3.02 o 
  -4   2  14      232.71      237.37      7.88 o 
  -2   2  14      216.95      242.73      8.21 o 
   0   2  14      340.88      312.58      9.33 o 
   2   2  14       73.96       81.56      5.32 o 
   4   2  14       29.13       31.03      4.33 o 
   6   2  14      234.71      225.96      8.53 o 
   8   2  14        0.01        0.00      3.28 o 
  10   2  14        4.86        6.82      3.54 o 
  12   2  14        2.16        0.00      3.67 o 
 -33   3  14        2.31        0.00      3.67 o 
 -31   3  14       44.00       44.22      4.13 o 
 -29   3  14       17.88       22.70      3.41 o 
 -27   3  14       16.79       13.58      4.20 o 
 -25   3  14        5.53        8.99      3.94 o 
 -23   3  14       27.68       16.86      4.33 o 
 -21   3  14      220.63      210.42      7.48 o 
 -19   3  14      190.01      178.69      6.83 o 
 -17   3  14        1.98        0.00      3.41 o 
 -15   3  14       15.96       13.65      3.61 o 
 -13   3  14      196.46      170.70      6.50 o 
 -11   3  14      181.58      190.51      6.63 o 
  -9   3  14      329.74      335.53     10.58 o 
  -7   3  14      317.33      318.63      9.00 o 
  -5   3  14       62.25       52.56      4.20 o 
  -3   3  14       67.73       73.29      5.45 o 
  -1   3  14      142.99      181.94      7.29 o 
   1   3  14       52.90       58.72      4.66 o 
   3   3  14       75.94       90.68      5.64 o 
   5   3  14       21.26       25.91      4.59 o 
   7   3  14       11.84        8.40      3.54 o 
   9   3  14       24.62       27.03      3.87 o 
  11   3  14        3.32        5.84      3.74 o 
 -32   4  14       18.88       27.09      3.87 o 
 -30   4  14        9.37        9.51      3.61 o 
 -28   4  14      124.19      122.13      5.64 o 
 -26   4  14        2.37        7.61      4.33 o 
 -24   4  14       81.42       89.57      6.10 o 
 -22   4  14      198.79      195.88      7.81 o 
 -20   4  14        0.08        4.00      3.80 o 
 -18   4  14      384.75      418.97     10.97 o 
 -16   4  14       20.17       21.39      3.87 o 
 -14   4  14       30.52       30.31      3.94 o 
 -12   4  14       31.36       32.87      3.94 o 
 -10   4  14      525.99      548.05     13.47 o 
  -8   4  14       43.35       52.69      5.12 o 
  -6   4  14      140.36      150.96      6.83 o 
  -4   4  14      220.29      248.89      7.94 o 
  -2   4  14      303.96      293.54      9.78 o 
   0   4  14        6.60        9.97      3.80 o 
   2   4  14        6.97       10.30      4.13 o 
   4   4  14       14.44        6.76      4.46 o 
   6   4  14        0.75        0.00      3.28 o 
   8   4  14        9.13       15.81      3.74 o 
 -29   5  14       13.88       16.86      3.94 o 
 -27   5  14       80.03       79.79      5.12 o 
 -25   5  14        8.89        8.99      3.54 o 
 -23   5  14       11.09       16.99      4.59 o 
 -21   5  14       30.32       26.90      4.72 o 
 -19   5  14      342.53      354.77     11.03 o 
 -17   5  14       13.16        9.51      4.26 o 
 -15   5  14       98.46       92.72      5.71 o 
 -13   5  14        2.46        0.00      3.80 o 
 -11   5  14        2.94        0.00      3.67 o 
  -9   5  14      160.79      184.51      7.48 o 
  -7   5  14       21.65       31.23      4.33 o 
  -5   5  14      512.49      573.34     15.11 o 
  -3   5  14        0.86        0.98      3.87 o 
  -1   5  14        0.37        0.00      3.94 o 
   1   5  14       39.04       33.92      4.53 o 
   3   5  14       46.50       50.59      4.00 o 
   5   5  14        0.87        0.00      3.48 o 
   7   5  14       18.88       18.11      4.00 o 
 -26   6  14       32.32       36.41      4.26 o 
 -24   6  14        5.13        0.00      3.54 o 
 -22   6  14        4.45        2.76      3.35 o 
 -20   6  14       52.43       52.10      4.20 o 
 -18   6  14        2.11        2.23      4.20 o 
 -16   6  14       43.32       59.44      5.05 o 
 -14   6  14        0.17        3.21      3.94 o 
 -12   6  14        4.62        7.15      4.13 o 
 -10   6  14        3.45        4.59      4.13 o 
  -8   6  14      169.86      172.95      8.20 o 
  -6   6  14       32.18       43.63      4.92 o 
  -4   6  14        3.48        3.94      4.13 o 
  -2   6  14       83.90       99.54      5.05 o 
   0   6  14        6.56        4.40      3.41 o 
   2   6  14        3.51        5.51      3.54 o 
   4   6  14       10.07       11.41      3.74 o 
 -23   7  14       16.64       29.00      4.07 o 
 -21   7  14        1.51        7.48      3.61 o 
 -19   7  14        0.45        4.59      3.48 o 
 -17   7  14        2.53        0.00      3.48 o 
 -15   7  14        0.74        0.00      3.48 o 
 -13   7  14        7.52        9.64      3.61 o 
 -11   7  14       48.90       64.82      4.66 o 
  -9   7  14       73.69       74.74      4.92 o 
  -7   7  14        1.63        0.00      3.61 o 
  -5   7  14       12.46       20.40      3.87 o 
  -3   7  14       21.86       30.18      4.00 o 
  -1   7  14        1.07        3.15      3.67 o 
   1   7  14        8.44       18.63      3.80 o 
 -16   8  14       11.91       17.45      4.13 o 
 -14   8  14        5.80        9.38      4.00 o 
 -12   8  14       32.04       35.69      4.53 o 
 -10   8  14       11.52       19.35      4.07 o 
  -8   8  14        0.00        5.25      3.87 o 
  -6   8  14        3.08       10.30      3.94 o 
 -35   1  15       21.05       22.50      4.20 o 
 -33   1  15        1.73        5.51      3.61 o 
 -31   1  15      101.28       94.82      4.92 o 
 -29   1  15       94.16       79.33      6.04 o 
 -27   1  15       66.76       59.91      4.92 o 
 -25   1  15        0.51        0.00      3.67 o 
 -23   1  15      158.94      157.01      6.76 o 
 -21   1  15        0.57        4.40      3.61 o 
 -19   1  15      167.28      147.17      6.24 o 
 -17   1  15     1651.35     1546.21     25.03 o 
 -15   1  15      840.85      899.55     19.16 o 
 -13   1  15     1723.28     1607.11     24.65 o 
 -11   1  15       58.65       65.35      4.46 o 
  -9   1  15       84.15       92.33      4.59 o 
  -7   1  15      334.30      321.22      8.61 o 
  -5   1  15       42.75       32.54      3.61 o 
  -3   1  15        7.16        0.00      3.35 o 
  -1   1  15      120.63       86.30      5.05 o 
   1   1  15        2.21        8.40      3.61 o 
   3   1  15        2.99        0.00      3.80 o 
   5   1  15       11.53        4.85      3.94 o 
   7   1  15        4.35        0.00      3.28 o 
   9   1  15        5.23        4.99      3.48 o 
  11   1  15        4.49        4.72      3.80 o 
 -34   2  15       33.70       35.89      4.33 o 
 -32   2  15       16.19       18.04      3.54 o 
 -30   2  15        0.00        0.00      3.28 o 
 -28   2  15        6.42       10.76      4.13 o 
 -26   2  15        7.99        4.92      4.07 o 
 -24   2  15      488.39      519.57     14.13 o 
 -22   2  15       85.13       87.14      5.45 o 
 -20   2  15      717.45      733.40     18.88 o 
 -18   2  15      248.07      284.26      8.93 o 
 -16   2  15      960.80      928.48     20.08 o 
 -14   2  15      321.66      319.76      9.00 o 
 -12   2  15       20.53       33.20      3.87 o 
 -10   2  15        3.19        0.00      3.28 o 
  -8   2  15       10.46       13.97      3.35 o 
  -6   2  15       25.94       35.89      3.67 o 
  -4   2  15       58.63       58.79      4.86 o 
  -2   2  15       34.39       40.48      4.20 o 
   0   2  15      127.44      130.80      6.30 o 
   2   2  15       34.10       31.75      4.26 o 
   4   2  15       40.34       46.65      4.79 o 
   6   2  15        3.55        1.84      3.35 o 
   8   2  15        0.47        2.36      3.41 o 
  10   2  15        0.26        0.00      3.54 o 
 -33   3  15        6.05        9.84      3.67 o 
 -31   3  15        2.25        1.18      3.54 o 
 -29   3  15       16.85       17.78      3.61 o 
 -27   3  15       19.37       11.94      4.72 o 
 -25   3  15       87.75       88.39      5.84 o 
 -23   3  15        1.22        0.26      3.94 o 
 -21   3  15        1.65        1.51      3.67 o 
 -19   3  15      218.76      204.11      7.29 o 
 -17   3  15       11.45       14.50      3.74 o 
 -15   3  15      220.21      212.07      7.16 o 
 -13   3  15      207.13      230.51      8.34 o 
 -11   3  15      537.25      474.81     12.62 o 
  -9   3  15       12.67       10.37      3.61 o 
  -7   3  15       23.50       32.28      4.00 o 
  -5   3  15       15.48       20.60      3.94 o 
  -3   3  15      116.15      131.39      6.04 o 
  -1   3  15       18.35        8.59      4.07 o 
   1   3  15      122.30      113.47      6.23 o 
   3   3  15      124.82      123.38      6.56 o 
   5   3  15       53.75       48.29      3.87 o 
   7   3  15        3.36        5.25      3.48 o 
   9   3  15        0.00        0.00      3.54 o 
 -32   4  15        0.44        1.71      3.67 o 
 -30   4  15        8.01        9.05      3.61 o 
 -28   4  15       23.22       21.58      3.87 o 
 -26   4  15        0.04        0.00      4.40 o 
 -24   4  15        1.54       14.10      4.13 o 
 -22   4  15      375.36      396.58     11.56 o 
 -20   4  15      165.51      166.00      7.42 o 
 -18   4  15        1.10        0.00      3.94 o 
 -16   4  15        0.28        4.13      3.61 o 
 -14   4  15       41.72       43.70      4.20 o 
 -12   4  15        2.94        7.15      3.54 o 
 -10   4  15      187.78      173.89      6.96 o 
  -8   4  15       81.72       70.21      5.32 o 
  -6   4  15       34.22       48.35      4.40 o 
  -4   4  15      178.15      177.62      7.48 o 
  -2   4  15      208.84      220.31      8.01 o 
   0   4  15        8.60        4.66      4.13 o 
   2   4  15       18.04       17.32      4.46 o 
   4   4  15        1.42        9.58      3.35 o 
   6   4  15       17.04        7.68      3.81 o 
   8   4  15       18.40       20.34      3.94 o 
 -29   5  15        2.09        0.00      3.80 o 
 -27   5  15        3.52        8.27      3.74 o 
 -25   5  15       63.75       54.72      4.40 o 
 -23   5  15        0.37        3.87      4.40 o 
 -21   5  15       76.55       69.82      5.97 o 
 -19   5  15       75.37       59.71      5.84 o 
 -17   5  15       23.25       24.80      4.53 o 
 -15   5  15       10.77        4.85      3.80 o 
 -13   5  15        2.96        8.13      3.80 o 
 -11   5  15        5.44        6.82      3.94 o 
  -9   5  15       28.71       28.87      4.46 o 
  -7   5  15       20.67       29.26      4.66 o 
  -5   5  15        0.28        0.00      4.00 o 
  -3   5  15       22.87       32.74      4.66 o 
  -1   5  15        5.01        3.61      4.00 o 
   1   5  15        0.02        0.79      3.28 o 
   3   5  15       12.67       11.35      3.61 o 
   5   5  15        3.59        7.02      3.67 o 
 -26   6  15       10.51       11.48      4.00 o 
 -24   6  15        2.06        5.58      3.61 o 
 -22   6  15        4.39        3.94      3.48 o 
 -20   6  15       62.37       56.10      4.07 o 
 -18   6  15       65.07       71.06      4.40 o 
 -16   6  15       44.91       45.93      4.99 o 
 -14   6  15       14.52        1.97      4.79 o 
 -12   6  15       24.40       29.19      4.79 o 
 -10   6  15      110.79      127.18      6.96 o 
  -8   6  15       36.84       39.69      4.99 o 
  -6   6  15        4.10        1.57      3.41 o 
  -4   6  15       10.93        6.82      3.48 o 
  -2   6  15        5.63        2.82      3.48 o 
   0   6  15        0.05        0.13      3.41 o 
   2   6  15        0.07        7.74      3.67 o 
 -23   7  15        1.83        0.00      3.80 o 
 -21   7  15        1.01        0.00      3.61 o 
 -19   7  15        7.97       10.10      3.67 o 
 -17   7  15        0.43        0.00      3.61 o 
 -15   7  15        0.58        3.80      3.48 o 
 -13   7  15       55.41       55.38      4.72 o 
 -11   7  15        1.78        1.77      3.74 o 
  -9   7  15      134.68      180.21      7.22 o 
  -7   7  15        7.02       12.01      3.80 o 
  -5   7  15       19.26       16.99      4.07 o 
  -3   7  15        0.33        1.57      3.67 o 
  -1   7  15       10.68       12.86      3.94 o 
 -14   8  15        7.46        5.38      4.07 o 
 -12   8  15        2.52       14.56      4.20 o 
 -10   8  15        1.69        3.48      4.13 o 
 -34   0  16      313.26      254.42      8.67 o 
 -32   0  16       54.59       57.15      4.13 o 
 -30   0  16        0.62        5.58      4.20 o 
 -28   0  16       58.45       45.40      4.86 o 
 -26   0  16        2.95        4.26      3.74 o 
 -24   0  16       19.49       20.67      3.87 o 
 -22   0  16       33.84       44.94      4.40 o 
 -20   0  16     1453.29     1627.18     26.71 o 
 -18   0  16      518.99      554.32     13.54 o 
 -16   0  16     1659.49     1642.97     26.15 o 
 -14   0  16     1769.35     1856.15     27.55 o 
 -12   0  16      163.96      138.57      6.30 o 
 -10   0  16       43.46       51.11      4.26 o 
  -8   0  16       20.67       26.11      3.67 o 
  -6   0  16        0.03        0.00      3.21 o 
  -4   0  16        5.74       13.91      3.54 o 
  -2   0  16        3.45        4.40      3.41 o 
   0   0  16       28.03       34.25      4.13 o 
   2   0  16       89.05       95.74      5.77 o 
   4   0  16       17.96       22.37      4.40 o 
   6   0  16        9.26       11.68      3.48 o 
   8   0  16       10.63        5.58      3.80 o 
 -35   1  16       66.72       58.53      4.66 o 
 -33   1  16        0.27        5.51      3.54 o 
 -31   1  16      160.45      155.29      6.04 o 
 -29   1  16       53.07       46.58      4.99 o 
 -27   1  16       56.19       42.91      4.72 o 
 -25   1  16       43.03       41.99      4.46 o 
 -23   1  16      320.03      317.87      9.92 o 
 -21   1  16       11.34       11.28      4.00 o 
 -19   1  16        2.00        8.40      3.87 o 
 -17   1  16     2151.91     2048.81     29.43 o 
 -15   1  16      672.47      713.85     18.09 o 
 -13   1  16     1038.16      951.17     20.29 o 
 -11   1  16       58.48       71.59      4.79 o 
  -9   1  16       35.04       47.44      3.87 o 
  -7   1  16        3.37        1.84      3.21 o 
  -5   1  16        5.02        0.79      3.41 o 
  -3   1  16        2.22        4.53      3.54 o 
  -1   1  16        1.89        8.20      3.54 o 
   1   1  16        1.36        3.94      3.80 o 
   3   1  16       59.12       52.88      4.99 o 
   5   1  16       30.80       29.46      3.87 o 
   7   1  16       29.41       37.46      4.07 o 
   9   1  16        5.64        7.68      3.87 o 
 -34   2  16       58.99       60.56      4.46 o 
 -32   2  16       10.46        9.91      3.67 o 
 -30   2  16        2.82        8.53      3.28 o 
 -28   2  16        4.27        1.77      4.20 o 
 -26   2  16       22.58       24.54      4.53 o 
 -24   2  16      273.22      255.82      9.59 o 
 -22   2  16        1.71        0.98      3.80 o 
 -20   2  16      237.79      236.43      8.80 o 
 -18   2  16       37.17       36.61      4.26 o 
 -16   2  16       15.33       18.04      3.94 o 
 -14   2  16      421.19      391.09     11.56 o 
 -12   2  16       79.13       84.19      4.99 o 
 -10   2  16       24.99       23.29      3.74 o 
  -8   2  16        7.48       15.74      3.61 o 
  -6   2  16       39.52       34.25      3.87 o 
  -4   2  16      318.50      298.49      9.39 o 
  -2   2  16        1.91        0.00      3.61 o 
   0   2  16       20.29       21.85      4.20 o 
   2   2  16        7.25        6.23      4.13 o 
   4   2  16       39.16       38.58      3.81 o 
   6   2  16        5.25        7.02      3.41 o 
   8   2  16       13.00       13.58      4.00 o 
 -33   3  16       17.71       20.93      3.81 o 
 -31   3  16       42.40       43.30      4.13 o 
 -29   3  16       38.89       32.08      3.74 o 
 -27   3  16       44.34       27.42      4.92 o 
 -25   3  16      208.78      187.09      8.14 o 
 -23   3  16       23.43       26.18      4.59 o 
 -21   3  16      154.04      165.53      7.29 o 
 -19   3  16       12.07        4.13      3.67 o 
 -17   3  16        4.13        1.18      3.74 o 
 -15   3  16       94.40      103.55      5.45 o 
 -13   3  16      155.84      154.25      6.56 o 
 -11   3  16       29.15       23.95      3.94 o 
  -9   3  16       19.41       14.83      3.87 o 
  -7   3  16        1.58       12.20      3.61 o 
  -5   3  16       17.31       18.37      4.00 o 
  -3   3  16       27.85       32.41      4.46 o 
  -1   3  16      224.08      201.93      8.07 o 
   1   3  16       30.91       13.97      4.33 o 
   3   3  16       39.76       33.00      3.81 o 
   5   3  16        0.25        3.02      3.48 o 
   7   3  16        1.39        4.00      3.54 o 
 -30   4  16        4.66        0.00      3.74 o 
 -28   4  16        0.37        0.59      3.48 o 
 -26   4  16       16.24       18.89      3.67 o 
 -24   4  16       52.83       55.90      5.25 o 
 -22   4  16       17.21       26.57      4.59 o 
 -20   4  16        6.30        7.87      3.94 o 
 -18   4  16      161.57      186.74      7.48 o 
 -16   4  16        0.01        8.72      3.74 o 
 -14   4  16       46.10       56.62      4.53 o 
 -12   4  16       24.14       24.27      4.13 o 
 -10   4  16       78.50       81.04      5.51 o 
  -8   4  16       23.67       25.26      4.40 o 
  -6   4  16        0.95        0.00      3.94 o 
  -4   4  16        0.13        7.74      4.07 o 
  -2   4  16       53.99       52.88      5.25 o 
   0   4  16       66.81       76.64      4.46 o 
   2   4  16        4.66        6.30      3.41 o 
   4   4  16        8.46       13.97      3.61 o 
   6   4  16        0.00        0.00      3.61 o 
 -29   5  16       25.74       35.30      4.26 o 
 -27   5  16       14.49       16.79      4.13 o 
 -25   5  16        0.40        3.15      3.48 o 
 -23   5  16       58.08       64.23      4.33 o 
 -21   5  16      210.27      201.46      8.86 o 
 -19   5  16        0.00        0.00      4.13 o 
 -17   5  16       77.70       81.63      5.97 o 
 -15   5  16        0.52        6.49      4.00 o 
 -13   5  16        1.27        0.00      3.80 o 
 -11   5  16       54.29       53.41      4.86 o 
  -9   5  16      107.86      120.09      6.56 o 
  -7   5  16      146.08      136.51      6.76 o 
  -5   5  16       20.97       25.59      4.53 o 
  -3   5  16       14.72       23.09      3.54 o 
  -1   5  16       16.69       20.01      3.61 o 
   1   5  16        3.82        6.69      3.48 o 
   3   5  16        8.54        2.23      3.67 o 
 -26   6  16       37.53       55.11      4.59 o 
 -24   6  16        1.28        0.00      3.67 o 
 -22   6  16        1.57        0.79      3.48 o 
 -20   6  16        0.41        0.59      3.48 o 
 -18   6  16       62.92       62.00      4.46 o 
 -16   6  16        1.04        4.92      3.28 o 
 -14   6  16        7.30        8.92      3.41 o 
 -12   6  16       16.77       14.17      3.54 o 
 -10   6  16        1.59        0.00      3.54 o 
  -8   6  16       14.14        4.53      3.74 o 
  -6   6  16       11.12        7.41      3.54 o 
  -4   6  16        2.20        2.82      3.54 o 
  -2   6  16        4.02        0.20      3.74 o 
   0   6  16        5.03        1.05      3.61 o 
 -21   7  16        0.77        0.00      3.74 o 
 -19   7  16        7.03       20.07      3.80 o 
 -17   7  16        1.59        0.00      3.74 o 
 -15   7  16        0.24        2.56      3.74 o 
 -13   7  16        1.19        2.16      3.80 o 
 -11   7  16        3.05        5.90      3.94 o 
  -9   7  16        3.15        2.76      4.00 o 
  -7   7  16        0.03        1.90      3.80 o 
  -5   7  16        0.66        0.00      3.74 o 
 -33   1  17       13.92        9.77      3.94 o 
 -31   1  17       97.03       83.73      4.99 o 
 -29   1  17       20.38       17.98      4.59 o 
 -27   1  17        0.28        0.72      4.00 o 
 -25   1  17       41.23       50.91      4.59 o 
 -23   1  17       12.17       12.40      4.07 o 
 -21   1  17      393.82      381.15     10.64 o 
 -19   1  17      195.94      178.23      7.22 o 
 -17   1  17       14.57       20.99      4.13 o 
 -15   1  17      275.31      268.26      9.06 o 
 -13   1  17        0.01        0.00      3.74 o 
 -11   1  17       78.37       79.79      5.32 o 
  -9   1  17      236.62      218.31      7.29 o 
  -7   1  17      139.27      137.44      6.43 o 
  -5   1  17       10.49        6.10      3.61 o 
  -3   1  17        0.01        0.00      3.54 o 
  -1   1  17        0.00        2.43      3.74 o 
   1   1  17        5.41       16.01      4.00 o 
   3   1  17        3.42        4.20      3.28 o 
   5   1  17       21.98       22.76      3.81 o 
   7   1  17       32.15       34.12      4.07 o 
 -34   2  17       15.40        8.99      3.94 o 
 -32   2  17        4.93        2.03      3.48 o 
 -30   2  17        3.38        0.00      3.28 o 
 -28   2  17       16.72       10.56      4.59 o 
 -26   2  17      143.16      126.40      6.50 o 
 -24   2  17      349.05      314.20     10.57 o 
 -22   2  17       15.73        8.33      4.13 o 
 -20   2  17       56.42       67.52      4.72 o 
 -18   2  17        8.47       14.04      3.94 o 
 -16   2  17      219.27      253.09      8.86 o 
 -14   2  17      222.78      223.42      7.62 o 
 -12   2  17      369.60      392.62     10.51 o 
 -10   2  17       23.92       24.73      3.94 o 
  -8   2  17        0.73        0.79      3.54 o 
  -6   2  17       43.77       44.22      4.33 o 
  -4   2  17        3.77        0.00      3.74 o 
  -2   2  17       60.78       76.24      5.45 o 
   0   2  17       50.67       52.23      4.86 o 
   2   2  17       21.52       21.39      3.54 o 
   4   2  17        1.07        4.20      3.48 o 
   6   2  17       10.16       11.09      3.80 o 
 -33   3  17       11.98       15.02      3.87 o 
 -31   3  17        2.41        3.94      3.54 o 
 -29   3  17        2.36        0.00      3.41 o 
 -27   3  17        0.98        4.85      3.28 o 
 -25   3  17       18.55       22.57      4.79 o 
 -23   3  17       28.13       36.02      4.72 o 
 -21   3  17        0.79        8.00      3.94 o 
 -19   3  17        1.95        0.00      3.80 o 
 -17   3  17       23.44       30.83      4.26 o 
 -15   3  17      265.65      263.70      9.19 o 
 -13   3  17      383.92      381.06     10.58 o 
 -11   3  17       56.69       70.27      5.18 o 
  -9   3  17       19.27       25.26      4.00 o 
  -7   3  17       24.69       18.70      4.07 o 
  -5   3  17      136.09      122.07      6.17 o 
  -3   3  17      144.86      133.95      6.69 o 
  -1   3  17        5.81        8.53      4.26 o 
   1   3  17        0.04        0.00      3.35 o 
   3   3  17        6.28       10.63      3.48 o 
   5   3  17        1.72        2.36      3.67 o 
 -30   4  17       65.03       64.04      4.86 o 
 -28   4  17      103.57      104.80      5.38 o 
 -26   4  17        0.01        7.41      3.35 o 
 -24   4  17        2.81        3.67      4.46 o 
 -22   4  17       38.12       37.20      4.99 o 
 -20   4  17        0.31        1.97      3.94 o 
 -18   4  17       13.35       11.28      4.33 o 
 -16   4  17        0.38        4.99      3.74 o 
 -14   4  17       16.83       19.09      4.00 o 
 -12   4  17      258.40      268.87      8.60 o 
 -10   4  17       46.50       45.47      4.79 o 
  -8   4  17      251.79      242.79      8.67 o 
  -6   4  17        0.03        0.00      3.87 o 
  -4   4  17        0.14        1.18      4.20 o 
  -2   4  17       53.99       54.92      4.07 o 
   0   4  17        1.29        0.00      3.48 o 
   2   4  17        0.02        0.00      3.48 o 
   4   4  17        1.44        0.00      3.67 o 
 -29   5  17        3.29        6.95      4.07 o 
 -27   5  17        5.76        2.69      3.94 o 
 -25   5  17       41.35       38.51      4.13 o 
 -23   5  17       89.31       89.50      5.12 o 
 -21   5  17       48.07       67.58      4.40 o 
 -19   5  17        4.73        3.48      4.33 o 
 -17   5  17        1.13        0.00      4.07 o 
 -15   5  17        0.04        0.00      4.00 o 
 -13   5  17       79.39       83.66      5.91 o 
 -11   5  17      116.85      145.10      6.89 o 
  -9   5  17        2.55        2.10      4.40 o 
  -7   5  17       51.18       54.46      5.31 o 
  -5   5  17        8.77       13.78      3.48 o 
  -3   5  17        1.86        5.38      3.41 o 
  -1   5  17        0.03        0.00      3.54 o 
   1   5  17        0.19        2.03      3.54 o 
 -26   6  17       47.23       49.01      4.59 o 
 -24   6  17        1.24        2.82      3.80 o 
 -22   6  17        2.31       12.66      3.74 o 
 -20   6  17        1.15        5.18      3.48 o 
 -18   6  17       17.06       19.16      3.87 o 
 -16   6  17        0.00        0.39      3.35 o 
 -14   6  17        0.77        6.17      3.35 o 
 -12   6  17        0.26        7.28      3.41 o 
 -10   6  17       72.94       91.60      4.99 o 
  -8   6  17        4.83        2.76      3.67 o 
  -6   6  17        6.28        4.46      3.74 o 
  -4   6  17        2.06        0.00      3.61 o 
  -2   6  17        0.07        0.00      3.67 o 
 -19   7  17        0.21        2.36      3.67 o 
 -17   7  17        7.87        7.09      3.87 o 
 -15   7  17        2.27        3.41      3.80 o 
 -13   7  17        0.01        0.00      3.87 o 
 -11   7  17       12.01       15.81      4.20 o 
  -9   7  17        4.94        2.30      4.13 o 
  -7   7  17        9.63       10.17      4.07 o 
 -34   0  18       45.70       58.13      4.59 o 
 -32   0  18       98.09       77.30      4.72 o 
 -30   0  18       30.44       28.34      3.67 o 
 -28   0  18       10.92        6.49      4.20 o 
 -26   0  18       21.03       15.15      4.59 o 
 -24   0  18        2.45        4.46      3.87 o 
 -22   0  18       11.16        7.15      4.07 o 
 -20   0  18     2278.16     2364.72     34.05 o 
 -18   0  18      516.98      427.91     13.01 o 
 -16   0  18        2.82        4.13      4.07 o 
 -14   0  18      306.36      338.61      9.98 o 
 -12   0  18       10.41        3.08      3.74 o 
 -10   0  18      168.67      158.59      6.89 o 
  -8   0  18      932.62      845.17     20.86 o 
  -6   0  18        8.31        7.87      3.80 o 
  -4   0  18       84.80       71.13      5.32 o 
  -2   0  18       98.83      100.53      5.97 o 
   0   0  18       25.16       30.18      4.59 o 
   2   0  18       63.72       68.50      4.40 o 
   4   0  18       11.22        7.02      3.74 o 
   6   0  18       12.08       14.63      4.00 o 
 -33   1  18       23.21       16.27      3.94 o 
 -31   1  18        1.23        2.82      3.48 o 
 -29   1  18       21.22       27.03      3.54 o 
 -27   1  18        4.15        2.49      4.26 o 
 -25   1  18       90.57       78.61      5.84 o 
 -23   1  18      116.36      121.47      6.10 o 
 -21   1  18       92.99       96.99      5.97 o 
 -19   1  18        0.00        3.87      3.94 o 
 -17   1  18        0.40        1.31      3.80 o 
 -15   1  18      169.44      180.64      7.29 o 
 -13   1  18       48.88       48.09      4.46 o 
 -11   1  18       70.37       61.02      4.92 o 
  -9   1  18        5.03        3.21      3.80 o 
  -7   1  18       49.97       41.40      4.20 o 
  -5   1  18      232.96      225.32      8.08 o 
  -3   1  18        1.71        5.64      3.94 o 
  -1   1  18        1.10        0.13      3.80 o 
   1   1  18       15.99       14.50      3.48 o 
   3   1  18        8.22        5.44      3.54 o 
   5   1  18        5.24        9.51      3.80 o 
 -32   2  18       29.30       35.16      4.20 o 
 -30   2  18       27.30       14.11      3.54 o 
 -28   2  18        0.11        0.00      3.21 o 
 -26   2  18        0.92        0.00      4.20 o 
 -24   2  18      110.99      104.61      6.37 o 
 -22   2  18      512.03      524.58     14.65 o 
 -20   2  18      190.37      184.85      7.61 o 
 -18   2  18       45.91       38.58      4.33 o 
 -16   2  18      341.02      355.98     10.44 o 
 -14   2  18        9.69       12.53      3.87 o 
 -12   2  18       61.77       63.71      4.99 o 
 -10   2  18       79.74       70.47      5.18 o 
  -8   2  18        0.67        6.89      3.74 o 
  -6   2  18       43.02       53.60      4.59 o 
  -4   2  18        0.07        0.00      3.94 o 
  -2   2  18       50.07       50.06      4.92 o 
   0   2  18       23.24       22.77      3.61 o 
   2   2  18       29.65       33.33      4.07 o 
   4   2  18       50.93       58.13      4.40 o 
 -31   3  18       15.88       17.71      3.94 o 
 -29   3  18        0.05        0.00      3.48 o 
 -27   3  18       57.88       54.39      4.00 o 
 -25   3  18      136.49      145.83      7.09 o 
 -23   3  18       70.70       83.13      5.31 o 
 -21   3  18       83.27       91.67      6.04 o 
 -19   3  18        1.18        8.92      3.87 o 
 -17   3  18       23.17       11.74      4.20 o 
 -15   3  18       44.12       35.89      4.53 o 
 -13   3  18      290.30      290.17      9.98 o 
 -11   3  18       48.55       50.91      4.66 o 
  -9   3  18       38.32       43.24      4.59 o 
  -7   3  18        6.92        7.94      4.07 o 
  -5   3  18       57.45       71.85      5.38 o 
  -3   3  18      192.24      207.68      8.66 o 
  -1   3  18        2.03        3.94      3.41 o 
   1   3  18       47.74       47.96      4.20 o 
   3   3  18        0.02        4.99      3.61 o 
 -30   4  18       57.04       49.60      4.59 o 
 -28   4  18        0.16        0.00      3.74 o 
 -26   4  18       34.08       39.56      4.07 o 
 -24   4  18      204.67      197.84      7.35 o 
 -22   4  18        4.54        4.40      4.33 o 
 -20   4  18        6.74        2.95      4.26 o 
 -18   4  18        6.41       11.68      4.33 o 
 -16   4  18        7.34        0.00      4.00 o 
 -14   4  18       10.25       16.14      4.26 o 
 -12   4  18      164.64      190.87      8.14 o 
 -10   4  18        1.90        2.43      4.00 o 
  -8   4  18        7.57        7.74      4.20 o 
  -6   4  18        7.89        7.28      4.33 o 
  -4   4  18       20.70       22.50      3.61 o 
  -2   4  18       23.46       22.70      3.87 o 
   0   4  18       16.23       17.98      3.87 o 
   2   4  18        9.80        7.94      3.67 o 
 -27   5  18        0.11        4.33      3.87 o 
 -25   5  18        0.32        0.00      3.80 o 
 -23   5  18        6.26       11.41      3.80 o 
 -21   5  18      143.97      149.24      5.97 o 
 -19   5  18        0.49        0.72      3.21 o 
 -17   5  18        6.06        8.27      3.21 o 
 -15   5  18        5.75        0.00      4.20 o 
 -13   5  18       26.12       30.24      3.61 o 
 -11   5  18       36.61       43.63      3.94 o 
  -9   5  18        0.00        0.00      3.28 o 
  -7   5  18       13.21       12.86      3.61 o 
  -5   5  18       26.79       26.83      4.00 o 
  -3   5  18        0.56        3.74      3.61 o 
  -1   5  18        1.86        1.57      3.67 o 
 -24   6  18        3.73        0.00      3.80 o 
 -22   6  18       12.38       11.48      3.87 o 
 -20   6  18        3.72       14.83      3.74 o 
 -18   6  18       11.22       11.87      3.67 o 
 -16   6  18       28.75       32.61      3.94 o 
 -14   6  18        3.05       11.28      3.67 o 
 -12   6  18       11.59       10.23      3.80 o 
 -10   6  18        7.54       19.81      3.80 o 
  -8   6  18        1.01        0.00      3.80 o 
  -6   6  18       22.95       29.98      4.13 o 
  -4   6  18       18.40       27.29      4.20 o 
 -15   7  18        8.68       12.01      4.00 o 
 -13   7  18       21.32       20.21      4.53 o 
 -33   1  19       63.75       53.54      4.53 o 
 -31   1  19       18.82       18.30      3.67 o 
 -29   1  19       42.01       33.07      3.81 o 
 -27   1  19        0.06        0.00      4.26 o 
 -25   1  19        7.70        8.99      4.20 o 
 -23   1  19       55.79       51.90      4.92 o 
 -21   1  19      274.03      252.53      8.86 o 
 -19   1  19      283.19      259.63      8.54 o 
 -17   1  19       55.24       33.20      4.46 o 
 -15   1  19        4.30       14.83      3.80 o 
 -13   1  19       34.05       32.87      4.13 o 
 -11   1  19        0.90        0.00      3.74 o 
  -9   1  19       50.69       54.13      4.59 o 
  -7   1  19       16.26        4.53      4.07 o 
  -5   1  19       19.65        9.38      4.20 o 
  -3   1  19        0.10        0.33      4.07 o 
  -1   1  19        1.23        1.57      3.21 o 
   1   1  19        2.52        5.38      3.48 o 
   3   1  19        9.92        8.40      3.87 o 
 -32   2  19        5.99        8.20      3.80 o 
 -30   2  19        5.64        2.76      3.48 o 
 -28   2  19        0.11        1.57      3.21 o 
 -26   2  19      155.41      136.38      7.02 o 
 -24   2  19        4.18       12.27      4.26 o 
 -22   2  19       92.48       71.53      5.77 o 
 -20   2  19      292.13      259.57      8.86 o 
 -18   2  19       10.33        1.31      4.07 o 
 -16   2  19       10.02        9.91      4.13 o 
 -14   2  19       29.19       32.21      4.40 o 
 -12   2  19        3.99        6.17      3.94 o 
 -10   2  19       13.97       25.06      4.20 o 
  -8   2  19       18.19       14.17      4.13 o 
  -6   2  19        3.40       15.35      4.00 o 
  -4   2  19       33.92       25.06      4.66 o 
  -2   2  19        6.98       13.25      3.54 o 
   0   2  19       52.02       50.65      4.20 o 
   2   2  19        3.45        4.00      3.80 o 
 -31   3  19        8.77        3.54      3.87 o 
 -29   3  19       66.36       68.89      4.66 o 
 -27   3  19        2.85        4.72      3.48 o 
 -25   3  19       64.38       55.97      4.26 o 
 -23   3  19        3.01        6.63      4.33 o 
 -21   3  19       29.18       27.75      4.59 o 
 -19   3  19        4.72        7.02      4.07 o 
 -17   3  19       26.59       16.53      4.33 o 
 -15   3  19        7.94       16.27      4.07 o 
 -13   3  19        1.47        0.00      4.00 o 
 -11   3  19        7.76        0.00      4.13 o 
  -9   3  19       97.26      108.87      6.23 o 
  -7   3  19      153.72      167.36      7.09 o 
  -5   3  19        0.97        0.00      3.41 o 
  -3   3  19       44.61       41.14      4.20 o 
  -1   3  19       32.61       34.18      4.07 o 
   1   3  19       55.75       58.07      4.46 o 
 -30   4  19        0.03        0.00      4.00 o 
 -28   4  19       62.47       59.84      4.59 o 
 -26   4  19       13.57       18.83      3.80 o 
 -24   4  19      192.04      190.74      7.02 o 
 -22   4  19        0.08        0.00      3.21 o 
 -20   4  19        0.14        0.00      4.20 o 
 -18   4  19        2.11        6.23      3.87 o 
 -16   4  19       17.45       26.04      4.40 o 
 -14   4  19       21.23       19.09      4.53 o 
 -12   4  19        4.97        0.33      4.07 o 
 -10   4  19        0.01        0.00      4.26 o 
  -8   4  19        2.66        2.62      3.41 o 
  -6   4  19       32.76       32.28      3.87 o 
  -4   4  19      114.96      121.93      6.04 o 
  -2   4  19        4.79        1.25      3.80 o 
   0   4  19        7.10        7.87      3.80 o 
 -27   5  19        6.03       11.35      3.94 o 
 -25   5  19       14.53       12.33      3.94 o 
 -23   5  19        0.72        3.80      3.54 o 
 -21   5  19       31.02       30.57      4.00 o 
 -19   5  19        1.45        0.00      3.41 o 
 -17   5  19        0.17        0.00      3.28 o 
 -15   5  19        0.76        0.00      3.21 o 
 -13   5  19        0.47        3.94      3.28 o 
 -11   5  19        5.31        0.98      3.54 o 
  -9   5  19        0.02        0.00      3.48 o 
  -7   5  19        3.27       12.92      3.74 o 
  -5   5  19        0.18        3.08      3.80 o 
  -3   5  19        0.18        3.41      3.80 o 
 -22   6  19       13.52        4.40      3.94 o 
 -20   6  19        0.09        3.87      3.74 o 
 -18   6  19        0.40        3.21      3.74 o 
 -16   6  19       10.52       14.37      3.80 o 
 -14   6  19        6.71        7.41      3.80 o 
 -12   6  19       18.06       25.32      4.13 o 
 -10   6  19        1.77        1.38      3.80 o 
  -8   6  19        6.68        3.74      4.13 o 
 -32   0  20        9.02        9.77      3.67 o 
 -30   0  20        0.24        0.00      3.48 o 
 -28   0  20        3.09        7.28      3.28 o 
 -26   0  20       31.68       44.15      4.85 o 
 -24   0  20      224.31      194.18      8.14 o 
 -22   0  20      216.78      174.49      8.21 o 
 -20   0  20      124.10      122.53      6.30 o 
 -18   0  20        1.42        8.86      4.20 o 
 -16   0  20       10.57        5.97      4.07 o 
 -14   0  20        0.91        1.77      3.87 o 
 -12   0  20       23.82       17.84      4.20 o 
 -10   0  20       20.64       27.55      4.33 o 
  -8   0  20       14.32       25.65      4.46 o 
  -6   0  20       10.79       16.47      4.20 o 
  -4   0  20        1.09        0.00      3.08 o 
  -2   0  20       12.95       16.47      3.61 o 
   0   0  20       18.66       21.91      3.87 o 
 -33   1  20        0.45        0.00      3.61 o 
 -31   1  20       10.91        4.33      3.61 o 
 -29   1  20       32.07       31.69      3.94 o 
 -27   1  20       45.11       44.61      3.81 o 
 -25   1  20       32.47       25.13      4.59 o 
 -23   1  20        0.89        6.36      4.20 o 
 -21   1  20       82.27       56.89      5.64 o 
 -19   1  20      264.52      230.59      8.60 o 
 -17   1  20      150.94      127.26      6.50 o 
 -15   1  20       10.33        2.23      4.13 o 
 -13   1  20       38.28       35.89      4.53 o 
 -11   1  20        2.50        2.56      3.80 o 
  -9   1  20       19.22       22.31      4.26 o 
  -7   1  20        1.78        0.00      4.13 o 
  -5   1  20        2.59        2.23      3.08 o 
  -3   1  20        0.77        0.00      3.28 o 
  -1   1  20        0.03        2.95      3.48 o 
   1   1  20       52.73       55.38      4.59 o 
 -32   2  20        4.17        5.18      3.74 o 
 -30   2  20        0.02        0.00      3.54 o 
 -28   2  20       40.78       26.97      3.94 o 
 -26   2  20        6.66        8.46      3.41 o 
 -24   2  20       15.52       20.01      4.66 o 
 -22   2  20        9.88        5.90      4.33 o 
 -20   2  20       70.55       67.78      5.25 o 
 -18   2  20        8.95       11.35      4.20 o 
 -16   2  20       24.82       26.90      4.40 o 
 -14   2  20       14.01       14.30      4.13 o 
 -12   2  20       21.25       15.61      4.33 o 
 -10   2  20        9.61       15.35      4.40 o 
  -8   2  20        0.00        1.64      4.20 o 
  -6   2  20       16.31       15.15      3.48 o 
  -4   2  20        7.20        7.22      3.48 o 
  -2   2  20       32.15       35.76      4.13 o 
   0   2  20        1.03        1.31      3.74 o 
 -31   3  20       10.35       10.50      3.80 o 
 -29   3  20        0.00        0.00      3.61 o 
 -27   3  20       31.91       24.01      3.94 o 
 -25   3  20        5.24        6.89      3.48 o 
 -23   3  20        0.02        0.00      3.15 o 
 -21   3  20        9.63        5.38      4.26 o 
 -19   3  20        0.00        7.02      4.07 o 
 -17   3  20       10.45       20.80      4.26 o 
 -15   3  20       26.66       26.31      4.46 o 
 -13   3  20       10.05        9.71      4.33 o 
 -11   3  20        0.22       14.17      4.33 o 
  -9   3  20        0.05        4.26      3.48 o 
  -7   3  20       38.96       35.10      4.07 o 
  -5   3  20        0.27        0.00      3.54 o 
  -3   3  20       27.37       25.26      4.13 o 
  -1   3  20        1.43        1.97      3.80 o 
 -28   4  20       26.10       32.87      4.20 o 
 -26   4  20       24.83       22.77      4.13 o 
 -24   4  20       88.03       99.34      5.32 o 
 -22   4  20       16.18       12.07      3.67 o 
 -20   4  20       15.43       19.94      3.54 o 
 -18   4  20        4.46        0.00      3.21 o 
 -16   4  20        1.23        3.80      3.28 o 
 -14   4  20       10.47       11.35      3.48 o 
 -12   4  20        0.84        0.00      3.28 o 
 -10   4  20        1.78        0.98      3.35 o 
  -8   4  20       27.22       41.73      4.07 o 
  -6   4  20        8.19        9.18      3.94 o 
  -4   4  20        3.49        0.00      3.87 o 
 -25   5  20       52.57       50.72      4.59 o 
 -23   5  20       56.86       65.41      4.59 o 
 -21   5  20       17.31       23.62      3.87 o 
 -19   5  20       16.20       22.11      3.74 o 
 -17   5  20        6.49        4.53      3.41 o 
 -15   5  20        0.33        1.90      3.48 o 
 -13   5  20        0.48        4.20      3.48 o 
 -11   5  20        0.01        4.99      3.48 o 
  -9   5  20       15.13       16.73      3.87 o 
  -7   5  20        5.80        0.00      3.87 o 
 -20   6  20       42.89       57.80      4.59 o 
 -18   6  20        0.03        7.68      3.94 o 
 -16   6  20        7.21        4.92      4.00 o 
 -14   6  20        0.55        0.00      3.87 o 
 -12   6  20        2.60        2.62      3.80 o 
 -31   1  21        0.00        0.00      3.54 o 
 -29   1  21       98.02       98.04      5.25 o 
 -27   1  21       50.98       42.91      4.00 o 
 -25   1  21       32.14       35.62      3.81 o 
 -23   1  21       39.18       44.68      5.18 o 
 -21   1  21      157.30      160.08      7.42 o 
 -19   1  21       78.81       66.47      5.64 o 
 -17   1  21        4.35        0.00      4.26 o 
 -15   1  21        2.68        2.36      4.07 o 
 -13   1  21        1.17        0.00      4.07 o 
 -11   1  21       37.47       36.87      4.59 o 
  -9   1  21        0.37        5.18      3.28 o 
  -7   1  21        2.22        1.71      3.21 o 
  -5   1  21        7.54        6.10      3.54 o 
  -3   1  21       11.83       13.84      3.80 o 
  -1   1  21        2.87        5.38      3.80 o 
 -32   2  21       26.78       26.83      4.13 o 
 -30   2  21        3.09        1.05      3.67 o 
 -28   2  21       49.94       47.83      4.20 o 
 -26   2  21        6.87        8.27      3.41 o 
 -24   2  21       13.90        8.66      3.48 o 
 -22   2  21      127.21      126.00      6.96 o 
 -20   2  21        0.01        0.00      4.46 o 
 -18   2  21       35.13       48.03      4.92 o 
 -16   2  21        1.72        1.64      4.13 o 
 -14   2  21      112.99      106.51      6.43 o 
 -12   2  21       61.81       76.77      5.51 o 
 -10   2  21        3.16        0.00      3.28 o 
  -8   2  21       11.09        2.03      3.48 o 
  -6   2  21       19.79       27.42      3.81 o 
  -4   2  21        5.83        0.00      3.67 o 
  -2   2  21        7.99       16.14      3.94 o 
 -29   3  21       21.74       17.06      3.94 o 
 -27   3  21        7.50       12.86      3.74 o 
 -25   3  21        5.23        9.71      3.67 o 
 -23   3  21       36.44       47.37      4.07 o 
 -21   3  21        5.52        6.89      3.41 o 
 -19   3  21        8.98        8.99      3.28 o 
 -17   3  21        0.05        6.82      3.15 o 
 -15   3  21        1.62        1.31      3.21 o 
 -13   3  21        6.72        5.58      3.28 o 
 -11   3  21        6.02        7.81      3.54 o 
  -9   3  21        3.19        0.00      3.61 o 
  -7   3  21       27.04       23.81      4.13 o 
  -5   3  21       22.75       19.42      4.13 o 
  -3   3  21       14.08       12.33      4.07 o 
 -28   4  21        3.85        7.87      3.94 o 
 -26   4  21       12.41       12.53      4.07 o 
 -24   4  21        0.32        1.71      3.80 o 
 -22   4  21        0.12        0.00      3.48 o 
 -20   4  21       52.43       43.43      4.33 o 
 -18   4  21        0.00        2.43      3.21 o 
 -16   4  21       28.96       21.13      3.67 o 
 -14   4  21        7.65        3.41      3.61 o 
 -12   4  21        9.24        9.64      3.54 o 
 -10   4  21        0.02        7.48      3.54 o 
  -8   4  21        4.77        5.77      3.87 o 
  -6   4  21        6.80        8.73      4.00 o 
 -23   5  21       15.43       17.71      4.20 o 
 -21   5  21        4.96        7.08      3.80 o 
 -19   5  21       17.52       17.52      3.94 o 
 -17   5  21        2.32        8.27      3.61 o 
 -15   5  21        3.56        2.43      3.67 o 
 -13   5  21        1.32        4.85      3.48 o 
 -11   5  21        4.75        0.85      3.80 o 
 -32   0  22        0.25        0.00      3.80 o 
 -30   0  22       76.19       62.53      4.53 o 
 -28   0  22       67.49       59.25      4.66 o 
 -26   0  22        5.24        6.89      3.41 o 
 -24   0  22        0.87        0.72      3.28 o 
 -22   0  22       11.29        5.12      3.35 o 
 -20   0  22      321.74      304.55     10.05 o 
 -18   0  22        4.70        0.00      4.40 o 
 -16   0  22       46.10       30.51      4.86 o 
 -14   0  22       11.58       15.42      3.48 o 
 -12   0  22       15.13        6.49      3.35 o 
 -10   0  22       90.90       85.44      4.59 o 
  -8   0  22        0.04        6.82      3.35 o 
  -6   0  22        0.04        0.00      3.41 o 
  -4   0  22       38.24       49.01      4.40 o 
 -31   1  22        8.66       11.22      3.87 o 
 -29   1  22       16.13       22.57      3.87 o 
 -27   1  22       19.03       14.70      3.74 o 
 -25   1  22        8.74        6.43      3.35 o 
 -23   1  22      148.46      134.74      5.97 o 
 -21   1  22       16.80       20.86      3.61 o 
 -19   1  22      111.18      110.12      5.58 o 
 -17   1  22       10.00        7.94      4.53 o 
 -15   1  22       18.75       17.91      3.48 o 
 -13   1  22       28.13       17.71      3.54 o 
 -11   1  22        5.37        3.15      3.28 o 
  -9   1  22        0.15        0.00      3.28 o 
  -7   1  22       13.00       15.42      3.80 o 
  -5   1  22        0.98        5.90      3.61 o 
 -30   2  22        1.56        0.00      3.80 o 
 -28   2  22       46.04       37.07      4.20 o 
 -26   2  22       74.87       76.38      4.72 o 
 -24   2  22       29.82       20.27      3.81 o 
 -22   2  22       62.67       49.28      4.20 o 
 -20   2  22       24.33       24.54      3.67 o 
 -18   2  22       14.14        4.46      3.35 o 
 -16   2  22        7.15        7.02      3.35 o 
 -14   2  22       11.48       20.07      3.61 o 
 -12   2  22        1.27        0.00      3.48 o 
 -10   2  22       44.77       49.27      4.20 o 
  -8   2  22        5.52        6.82      3.67 o 
  -6   2  22       11.58       12.40      3.87 o 
 -29   3  22        1.02        0.00      3.80 o 
 -27   3  22       32.52       35.69      4.20 o 
 -25   3  22        2.51        0.79      3.67 o 
 -23   3  22        3.16        0.00      3.61 o 
 -21   3  22        3.96        0.00      3.35 o 
 -19   3  22        7.13       16.20      3.41 o 
 -17   3  22        0.07        0.00      3.21 o 
 -15   3  22        1.56        4.66      3.35 o 
 -13   3  22        6.12        8.79      3.67 o 
 -11   3  22       28.12       39.17      4.07 o 
  -9   3  22        2.83       10.63      3.74 o 
  -7   3  22       67.77       72.96      5.05 o 
 -26   4  22        2.24        0.00      3.94 o 
 -24   4  22       14.21       16.40      4.00 o 
 -22   4  22        6.01        7.15      3.74 o 
 -20   4  22        6.21        0.00      3.61 o 
 -18   4  22        1.30        1.05      3.48 o 
 -16   4  22        0.02        0.00      3.61 o 
 -14   4  22       17.44       13.78      3.87 o 
 -12   4  22        3.96        0.00      3.87 o 
 -10   4  22        3.49        8.07      3.94 o 
 -19   5  22       15.50       25.06      4.00 o 
 -17   5  22        7.53       11.55      3.80 o 
 -29   1  23       11.30       10.96      3.80 o 
 -27   1  23       12.53       21.52      3.74 o 
 -25   1  23        0.66        1.97      3.48 o 
 -23   1  23        1.97        3.02      3.61 o 
 -21   1  23        3.27        0.00      3.48 o 
 -19   1  23       12.98       14.56      3.61 o 
 -17   1  23        0.04        4.72      3.41 o 
 -15   1  23       10.99       19.16      3.67 o 
 -13   1  23       11.91       15.15      3.61 o 
 -11   1  23        1.65        0.00      3.54 o 
  -9   1  23       14.54       14.30      3.81 o 
  -7   1  23       11.27       20.40      4.07 o 
 -28   2  23        0.31        1.84      3.80 o 
 -26   2  23        6.53       11.15      3.80 o 
 -24   2  23        0.29        0.00      3.41 o 
 -22   2  23        1.14        4.07      3.61 o 
 -20   2  23       21.91       16.47      3.67 o 
 -18   2  23        6.54        4.13      3.54 o 
 -16   2  23       33.71       26.83      3.94 o 
 -14   2  23        1.26        0.59      3.61 o 
 -12   2  23       12.44       23.55      4.00 o 
 -10   2  23        0.87        0.00      3.80 o 
  -8   2  23        7.55       16.93      3.94 o 
 -27   3  23        9.91       11.74      3.94 o 
 -25   3  23       12.73       19.62      4.00 o 
 -23   3  23        2.25        0.92      3.54 o 
 -21   3  23        0.58        0.00      3.61 o 
 -19   3  23       38.64       34.25      4.00 o 
 -17   3  23        0.82        9.18      3.61 o 
 -15   3  23       26.05       39.04      4.00 o 
 -13   3  23        4.35        0.00      3.74 o 
 -11   3  23       17.90        4.07      4.07 o 
 -22   4  23        1.78        0.52      3.67 o 
 -20   4  23        3.48        0.79      3.74 o 
 -18   4  23        5.05        6.49      3.74 o 
 -16   4  23        1.76        5.97      3.67 o 
 -14   4  23       14.08       20.99      4.07 o 
 -28   0  24       51.85       47.44      4.33 o 
 -26   0  24        1.48        0.20      3.54 o 
 -24   0  24        3.40        3.80      3.61 o 
 -22   0  24        9.52       13.91      3.87 o 
 -20   0  24        5.95       12.33      3.67 o 
 -18   0  24       27.26       28.28      3.94 o 
 -16   0  24       15.90        8.92      3.74 o 
 -14   0  24       19.73       13.06      3.87 o 
 -12   0  24        0.00        3.48      3.67 o 
 -10   0  24       30.24       31.23      4.33 o 
 -27   1  24        1.75        2.36      3.67 o 
 -25   1  24       26.62       23.68      3.94 o 
 -23   1  24       10.84        7.61      3.67 o 
 -21   1  24       13.22       12.79      3.61 o 
 -19   1  24        1.68        0.00      3.54 o 
 -17   1  24        2.07        0.00      3.61 o 
 -15   1  24        5.55        5.97      3.61 o 
 -13   1  24       22.27       24.86      4.33 o 
 -11   1  24        1.61        0.46      3.94 o 
 -26   2  24        6.27        0.79      3.80 o 
 -24   2  24        1.08       11.28      3.67 o 
 -22   2  24       37.22       21.72      4.07 o 
 -20   2  24        0.75        0.00      3.61 o 
 -18   2  24       12.08       12.53      3.80 o 
 -16   2  24        0.02        2.23      3.61 o 
 -14   2  24        0.01        0.00      3.87 o 
 -12   2  24       18.87       17.25      4.07 o 
 -23   3  24        0.12        0.00      3.74 o 
 -21   3  24        0.00        2.62      3.67 o 
 -19   3  24       19.67       19.42      3.94 o 
 -17   3  24        0.08        0.00      3.74 o 
 -15   3  24       33.30       40.02      4.40 o 
 -25   1  25        1.74        1.97      4.00 o 
 -23   1  25       64.53       48.55      4.72 o 
 -21   1  25        5.91        5.71      3.80 o 
 -19   1  25       14.14       19.16      3.87 o 
 -17   1  25        6.82        8.66      3.74 o 
 -15   1  25        0.47        0.00      3.67 o 
 -20   2  25       13.27       13.51      3.87 o 
                                                 
